# Supplementary material for: Probing the origins of metazoan formin diversity: Evidence for evolutionary relationships between metazoan and non-metazoan formin subtypes
Source: PLoS One. 2017 Oct 5;12(10):e0186081. doi: 10.1371/journal.pone.0186081 (PMC5628938; doi:10.1371/journal.pone.0186081)
Supplement: S1 Table — (XLSX) [file pone.0186081.s001.xlsx]

## Sheet: Sheet1
S1 Table: List of formin sequences examined in this study
Species	Phylum	Protein (Identifier)	Subtype Based on FH2 Homology
Opisthokonta - Metazoa
Opossum (Monodelphis domestica)	Chordata	DIAPH1 (XP_007473844.1)	DIAPH
Opossum (M. domestica)	Chordata	DIAPH2 (XP_007507822.1)	DIAPH
Opossum (M. domestica)	Chordata	DIAPH3 (XP_001365823.1)	DIAPH
Opossum (M. domestica)	Chordata	LOC100617300 (XP_007499094.1)	GRID2IP
Opossum (M. domestica)	Chordata	DAAM1 (XP_007473021.1)	DAAM
Opossum (M. domestica)	Chordata	DAAM2 (XP_007483899.1)	DAAM
Opossum (M. domestica)	Chordata	FMNL1 (XP_007483085.1)	FMNL
Opossum (M. domestica)	Chordata	FMNL2 (XP_007494221.1)	FMNL
Opossum (M. domestica)	Chordata	FHDC1 (XP_007496287.1)	INF
Opossum (M. domestica)	Chordata	INF2 (XP_001372702.1)	INF
Opossum (M. domestica)	Chordata	FMN1 (XP_001370535.1)	FMN
Opossum (M. domestica)	Chordata	FMN2 (XP_001377994.3)	FMN
Opossum (M. domestica)	Chordata	FHOD1 (XP_007477212.1)	FHOD
Opossum (M. domestica)	Chordata	FHOD3 (XP_007486801.1)	FHOD
Opossum (M. domestica)	Chordata	LOC103097295 (XP_007475752.1)	PHCF
Sea urchin (Strongylocentrotus purpuratus)	Echinodermata	LOC592122 (XP_800685.4)	DIAPH
Sea urchin (S. purpuratus)	Echinodermata	LOC580555 (XP_011669030.1)	GRID2IP
Sea urchin (S. purpuratus)	Echinodermata	LOC583322 (XP_011674659.1)	DAAM (partial)
Sea urchin (S. purpuratus)	Echinodermata	LOC577797 (XP_011674752.1)	FMNL
Sea urchin (S. purpuratus)	Echinodermata	LOC591753 (XP_011678979.1)	MWHF
Sea urchin (S. purpuratus)	Echinodermata	LOC588660 (XP_011674010.1)	INF
Sea urchin (S. purpuratus)	Echinodermata	LOC579910 (XP_011679236.1)	INF
Sea urchin (S. purpuratus)	Echinodermata	LOC579678 (XP_800051.3)	FMN
Sea urchin (S. purpuratus)	Echinodermata	LOC587533 (XP_011665221.1)	FHOD
Sea urchin (S. purpuratus)	Echinodermata	LOC100890634 (XP_011680327)	PHCF
Fruit fly (Drosophila melanogaster)	Arthropoda	DIA (NP_476981.1)	DIAPH
Fruit fly (D. melanogaster)	Arthropoda	DAAM (NP_726724.1)	DAAM
Fruit fly (D. melanogaster)	Arthropoda	FRL (AAF49761.3)	FMNL
Fruit fly (D. melanogaster)	Arthropoda	FORM3 (NP_001097527.1)	INF
Fruit fly (D. melanogaster)	Arthropoda	CAPU (NP_476966.1)	FMN
Fruit fly (D. melanogaster)	Arthropoda	FHOS (NP_729410.1)	FHOD
Oyster (Crassostrea gigas)	Mollusca	LOC105331485 (XP_011432005.1)	DIAPH
Oyster (C. gigas)	Mollusca	LOC105340901 (XP_011445463.1)	DIAPH
Oyster (C. gigas)	Mollusca	LOC105334784 (XP_011436655.1)	GRID2IP (partial)
Oyster (C. gigas)	Mollusca	LOC105341767 (XP_011446761.1)	DAAM
Oyster (C. gigas)	Mollusca	LOC105326194 (XP_011424367.1)	FMNL
Oyster (C. gigas)	Mollusca	LOC105322386 (XP_011419378.1)	FMNLR (partial)
Oyster (C. gigas)	Mollusca	LOC105327750 (XP_011426670.1)	INF
Oyster (C. gigas)	Mollusca	LOC105336275 (XP_011438826.1)	INF
Oyster (C. gigas)	Mollusca	LOC105346870 (XP_011453919.1)	INF
Oyster (C. gigas)	Mollusca	LOC105346876 (XP_011453928.1)	INF
Oyster (C. gigas)	Mollusca	LOC105346839 (XP_011453867.1)	INF (partial)
Oyster (C. gigas)	Mollusca	LOC105332220 (XP_011433039.1)	FMN
Oyster (C. gigas)	Mollusca	LOC105331928 (XP_011432609.1)	FHOD
Oyster (C. gigas)	Mollusca	LOC105340863 (XP_011445400.1)	PHCF
Sea anemone (Nematostella vectensis)	Cnidaria	NEMVEDRAFT_v1g171940 (EDO35335.1)	DIAPH
Sea anemone (N. vectensis)	Cnidaria	NEMVEDRAFT_v1g238741 (EDO48372.1)	GRID2IP
Sea anemone (N. vectensis)	Cnidaria	NEMVEDRAFT_v1g198008 (EDO48258.1)	GRID2IP (partial)
Sea anemone (N. vectensis)	Cnidaria	NEMVEDRAFT_v1g247373 (EDO32868.1)	DAAM
Sea anemone (N. vectensis)	Cnidaria	NEMVEDRAFT_v1g208334 (EDO40029.1)	FMNLR (partial FH2)
Sea anemone (N. vectensis)	Cnidaria	NEMVEDRAFT_v1g151209 (EDO27387.1)	INF (partial FH2)
Sea anemone (N. vectensis)	Cnidaria	NEMVEDRAFT_v1g91019 (EDO45866.1)	FMN (inferred)
Sea anemone (N. vectensis)	Cnidaria	NEMVEDRAFT_v1g18746 (EDO34527.1)	FMN (partial FH2)
Sea anemone (N. vectensis)	Cnidaria	NEMVEDRAFT_v1g212492 (EDO36709.1)	FHOD
Sea anemone (N. vectensis)	Cnidaria	NEMVEDRAFT_v1g58510 (EDO29773.1)	PHCF (partial FH2)
Comb jelly (Mnemiopsis leidyi)	Ctenophora	ML02953a (ML02953a-PA.1)	DIAPH
Comb jelly (M. leidyi)	Ctenophora	ML06744a +ML06741a	DAAM (inferred)
Comb jelly (M. leidyi)	Ctenophora	ML131115a (ML131115a-PA.1)	FMNLR
Comb jelly (M. leidyi)	Ctenophora	ML435812a (ML435812a-PA.1)	INF
Comb jelly (M. leidyi)	Ctenophora	ML17997a (ML17997a-PA.1)	INF
Comb jelly (M. leidyi)	Ctenophora	ML00084a (ML00084a-PA.1)	FHOD
Comb jelly (M. leidyi)	Ctenophora	ML09832a (ML09832a-PA.1)	PHCF
Sponge (Amphimedon queenslandica)	Porifera	Aqu1.221683 (PAC:15720211)	DIAPH
Sponge (A. queenslandica)	Porifera	Aqu1.225685 (PAC:15724213)	GRID2IP
Sponge (A. queenslandica)	Porifera	Aqu1.221952+1.201856 (PAC:15720480+15700384)	DAAM (partial and inferred)
Sponge (A. queenslandica)	Porifera	Aqu1.227499 (PAC:15726027)	FMNL
Sponge (A. queenslandica)	Porifera	Aqu1.229339 (PAC:15727867)	FMNLR
Sponge (A. queenslandica)	Porifera	Aqu1.222130 (PAC:15720658)	INF
Sponge (A. queenslandica)	Porifera	Aqu1.220931 (PAC:15719459)	INF
Sponge (A. queenslandica)	Porifera	Aqu1.228226 (PAC:15726754)	INF
Sponge (A. queenslandica)	Porifera	LOC105316931 (XP_011410562.1)	FMN (partial)
Sponge (A. queenslandica)	Porifera	Aqu1.225180 (PAC:15723708)	FHOD
Sponge (A. queenslandica)	Porifera	LOC100641843 (XP_003385749.1)	PHCF
Opisthokonta - Choanoflagellata
Choanoflagellate (Monosiga brevicollis)	n.a.	MONBRDRAFT_24127 (XP_001744446.1)	DIAPH-like
Choanoflagellate (M. brevicollis)	n.a.	MONBRDRAFT_8965 (XP_001746576.1)	DAAM
Choanoflagellate (M. brevicollis)	n.a.	MONBRDRAFT_34498 (XP_001750254.1)	FMNL
Choanoflagellate (M. brevicollis)	n.a.	MONBRDRAFT_31999 (XP_001745032.1)	MWHF
Choanoflagellate (M. brevicollis)	n.a.	MONBRDRAFT_26231 (XP_001746596.1)	INF
Choanoflagellate (M. brevicollis)	n.a.	MONBRDRAFT_25412 (XP_001745785.1)	PTEN-formin
Choanoflagellate (M. brevicollis)	n.a.	MONBRDRAFT_6002 (XP_001743176.1)	FMN
Choanoflagellate (M. brevicollis)	n.a.	MONBRDRAFT_29277 (XP_001749759.1)	PHCF
Choanoflagellate (Salpingoeca rosetta)	n.a.	PTSG_06844 (XP_004992244.1)	DIAPH-like
Choanoflagellate (S. rosetta)	n.a.	PTSG_01821 (XP_004997801.1)	DAAM
Choanoflagellate (S. rosetta)	n.a.	PTSG_06933 (XP_004992334.1)	FMNL (partial)
Choanoflagellate (S. rosetta)	n.a.	PTSG_02093 (XP_004996578.1)	MWHF
Choanoflagellate (S. rosetta)	n.a.	PTSG_12100 (XP_004994830.1)	INF (partial FH2)
Choanoflagellate (S. rosetta)	n.a.	PTSG_07580 (XP_004991377.1)	PTEN-formin
Choanoflagellate (S. rosetta)	n.a.	PTSG_12168 (XP_004994501.1)	FMN
Choanoflagellate (S. rosetta)	n.a.	PTSG_04362 (XP_004994450.1)	PHCF
Opisthokonta - Filasterea
Symbiont of freshwater snail (Capsaspora owczarzaki)	n.a.	CAOG_007583	DIAPH-like
Symbiont of freshwater snail (C. owczarzaki)	n.a.	CAOG_002657	DAAM
Symbiont of freshwater snail (C. owczarzaki)	n.a.	CAOG_007600	FHOD
Symbiont of freshwater snail (C. owczarzaki)	n.a.	CAOG_000966	FHOD
Symbiont of freshwater snail (C. owczarzaki)	n.a.	CAOG_007686	PHCF
Symbiont of freshwater snail (C. owczarzaki)	n.a.	CAOG_002378	Orphan Drf
Opisthokonta - Fungi
Budding yeast (Saccharomyces cerevisiae)	Ascomycota	Bnr1 (YIL159W.1)	Yeast
Budding yeast (S. cerevisiae)	Ascomycota	Bni1 (YNL271C.1)	Yeast
Fission yeast (Schizosaccaromyces pombe)	Ascomycota	Cdc12 (SPAC1F5.04c.1)	Yeast
Fission yeast (S. pombe)	Ascomycota	Fus1 (SPAC20G4.02c.1)	Yeast
Fission yeast (S. pombe)	Ascomycota	For3 (SPCC895.05.1)	Yeast
Corn smut (Ustilago maydis)	Basidiomycota	UM04141 (UM04141P0.1)	Yeast/DIAPH-like
Corn smut (U. maydis)	Basidiomycota	UM01141 (UM01141P0.1)	Fungi-2
Chytrid (Spizellomyces punctatus)	Chytridiomycota	SPPG_03524 (KND01731.1)	DIAPH-like
Chytrid (S. punctatus)	Chytridiomycota	SPPG_01270 (KND03814.1)	DAAM
Chytrid (S. punctatus)	Chytridiomycota	SPPG_06551+06650 (KND98147.1+98251.1)	PTEN-formin
Chytrid (S. punctatus)	Chytridiomycota	SPPG_03515 (KND01722.1)	Fungi-2
Encephalitozoon intestinalis	Microsporidia	Eint_101200 (ADM12445.1)	PTEN-formin
E. intestinalis	Microsporidia	Eint_071180 (ADM1181.1)	DIAPH-like
Opisthokonta - Basal Group
Fonticulid slime mold (Fonticula alba)	n.a.	H696_01212	DAAM/FMNL/MWHF-related
Fonticulid slime mold (F. alba)	n.a.	H696_05026	DAAM/FMNL/MWHF-related
Fonticulid slime mold (F. alba)	n.a.	H696_04106	DAAM/FMNL/MWHF-related
Fonticulid slime mold (F. alba)	n.a.	H696_04048	Fungi-2
Apusozoa - Apusomonadida
Flagellate (Thecamonas trahens)	n.a.	AMSG_03330	FMN/FHOD-like
Flagellate (T. trahens)	n.a.	AMSG_09522	FMN/FHOD-like
Flagellate (T. trahens)	n.a.	AMSG_11977	FMN/FHOD-like
Flagellate (T. trahens)	n.a.	AMSG_08755	n.d.
Flagellate (T. trahens)	n.a.	AMSG_02465	n.d.
Flagellate (T. trahens)	n.a.	AMSG_03032	n.d.
Flagellate (T. trahens)	n.a.	AMSG_04208	n.d.
Flagellate (T. trahens)	n.a.	AMSG_11981	n.d.
Flagellate (T. trahens)	n.a.	AMSG_09674	n.d.
Flagellate (T. trahens)	n.a.	AMSG_09000	n.d.
Flagellate (T. trahens)	n.a.	AMSG_09641	n.d.
Flagellate (T. trahens)	n.a.	AMSG_03357	n.d.
Flagellate (T. trahens)	n.a.	AMSG_02330	n.d.
Flagellate (T. trahens)	n.a.	AMSG_07139	n.d.
Flagellate (T. trahens)	n.a.	AMSG_05726	n.d.
Flagellate (T. trahens)	n.a.	AMSG_01346	n.d.
Flagellate (T. trahens)	n.a.	AMSG_06348	n.d.
Flagellate (T. trahens)	n.a.	AMSG_01072	n.d.
Amoebozoa - Conosa
Slime mold (Dictyostelium discoideum)	Mycetozoa	FORC (DDB0191362.1)	FMN/FHOD-like
Slime mold (D. discoideum)	Mycetozoa	FORG (DDB0231630.1)	FMN/FHOD-like
Slime mold (D. discoideum)	Mycetozoa	FORJ (DDB0231633.1)	n.d.
Slime mold (D. discoideum)	Mycetozoa	FORA (DDB0214996.1)	n.d.
Slime mold (D. discoideum)	Mycetozoa	FORB (DDB0215000.1)	n.d.
Slime mold (D. discoideum)	Mycetozoa	FORD (DDB0231188.1)	n.d.
Slime mold (D. discoideum)	Mycetozoa	FORE (DDB023118.1)	n.d.
Slime mold (D. discoideum)	Mycetozoa	FORF (DDB0231185.1)	n.d.
Slime mold (D. discoideum)	Mycetozoa	FORH (DDB0231180.1)	n.d.
Slime mold (D. discoideum)	Mycetozoa	FORI (DDB0231631.1)	n.d.
Archaeplastidae - Plantae
Moss (Physcomitrella patens)	Bryophyta	PP1S122_159V6	Class I
Moss (P. patens)	Bryophyta	PP1S156_136V6	Class I
Moss (P. patens)	Bryophyta	PP1S122_164V6	Class I
Moss (P. patens)	Bryophyta	PP1S344_11V6	Class I
Moss (P. patens)	Bryophyta	PP1S17_57V6	Class I
Moss (P. patens)	Bryophyta	PP1S71_197V6	Class I
Moss (P. patens)	Bryophyta	PP1S246_71V6	Class II (PTEN domain)
Moss (P. patens)	Bryophyta	PP1S13_282V6	Class II (PTEN domain)
Moss (P. patens)	Bryophyta	PP1S159_112V6	Class III
Thale cress (Arabidopsis thaliana)	Angiospermae	ATFH4(AT1G24150.1)	Class I
Thale cress (A. thaliana)	Angiospermae	FH8(AT1G70140.1)	Class I
Thale cress (A. thaliana)	Angiospermae	FH7(AT1G59910.1)	Class I
Thale cress (A. thaliana)	Angiospermae	FH3(AT4G15200.2)	Class I
Thale cress (A. thaliana)	Angiospermae	FH5(AT5G54650.1)	Class I
Thale cress (A. thaliana)	Angiospermae	FH11(AT3G05470.1)	Class I
Thale cress (A. thaliana)	Angiospermae	FH6(AT5G67470.1)	Class I
Thale cress (A. thaliana)	Angiospermae	AFH1(AT3G25500.1)	Class I
Thale cress (A. thaliana)	Angiospermae	FH2(AT2G43800.1)	Class I
Thale cress (A. thaliana)	Angiospermae	FH9(AT5G48360.1)	Class I
Thale cress (A. thaliana)	Angiospermae	FH10(AT3G07540.1)	Class I
Thale cress (A. thaliana)	Angiospermae	FH12(AT1G42980.1)	Class II
Thale cress (A. thaliana)	Angiospermae	FH17(AT3G32400.1)	Class II
Thale cress (A. thaliana)	Angiospermae	FH19(AT5G07780.1)	Class II
Thale cress (A. thaliana)	Angiospermae	FH14(AT1G31810.1)	Class II (PTEN domain)
Thale cress (A. thaliana)	Angiospermae	FH18(AT2G25050.2)	Class II (PTEN domain)
Thale cress (A. thaliana)	Angiospermae	AT5G58160.1	Class II (PTEN domain)
Thale cress (A. thaliana)	Angiospermae	FH20(AT5G07740.1)	Class II (PTEN domain)
Thale cress (A. thaliana)	Angiospermae	FH15B(AT2G07650.1)	Class II (two FH2 domains)
Thale cress (A. thaliana)	Angiospermae	FH21A(AT5G07760.1)	Class II (two FH2 domains)
Thale cress (A. thaliana)	Angiospermae	FH16(AT5G07770.1)	Class II (partial FH2 plus complete FH2)
Harosa - Heterokonta
Diatom (Phaeodactylum tricornutum)	Ochrophyta	Phatr3_J46029.t1	n.d.
Diatom (P. tricornutum)	Ochrophyta	Phatr3_J54510.t1	n.d.
Diatom (P. tricornutum)	Ochrophyta	Phatr3_J54229.t1	n.d.
Diatom (P. tricornutum)	Ochrophyta	Phatr3_J54518.t1	n.d.
Diatom (P. tricornutum)	Ochrophyta	Phatr3_J46058.t1	n.d. (PTEN domain)
Oomycte (Phytophthora ramorum)	Oomycota	Phyra77336(C_scaffold_24000005 partial)	n.d.
Oomycte (P. ramorum)	Oomycota	Phyra93493(C_scaffold_2000095)	n.d.
Oomycte (P. ramorum)	Oomycota	Phyra76423(C_scaffold_18000063)	n.d.
Oomycte (P. ramorum)	Oomycota	Phyra73366(C_scaffold_24000035)	n.d.
Oomycte (P. ramorum)	Oomycota	Phyra86156(C_scaffold_497000002)	n.d.
Oomycte (P. ramorum)	Oomycota	Phyra77346(C_scaffold_24000015)	n.d.
Oomycte (P. ramorum)	Oomycota	Phyra84697(C_scaffold_121000024)	n.d. (PTEN domain)
Oomycte (P. ramorum)	Oomycota	Phyra74920(C_scaffold_10000135)	n.d. (N-term PDZ-G-DID-DD)
n.a. not applicable
n.d. not determined
