# Supplementary material for: Probing the origins of metazoan formin diversity: Evidence for evolutionary relationships between metazoan and non-metazoan formin subtypes
Source: PLoS One. 2017 Oct 5;12(10):e0186081. doi: 10.1371/journal.pone.0186081 (PMC5628938; doi:10.1371/journal.pone.0186081)
Supplement: S1 Text — (TXT) [file pone.0186081.s002.txt]

S1 Text. Multiple sequence alignments in interleaved format.

Sequence Alignment 1 for Fig 2, unikont FH2 domain sequences
Sequence Alignment 2 for Fig 3A, unikont DID-DD sequences
Sequence Alignment 3 for Fig 3B, unikont DID sequences
Sequence Alignment 4 for Fig 4A, fewer unikont FH2 domain sequences
Sequence Alignment 5 for Fig 4B, fewer unikont DID-DD sequences
Sequence Alignment 6 for S3 Fig, Fig 7B, unikont and bikont FH2 domain sequences
Sequence Alignment 7 for Fig 6, unikont and bikont PTEN domain sequences 


***************************************************************************************************


Sequence Alignment 1 used for Fig 2, unikont FH2 domain sequences
Note, only fully-occupied positions in this alignment were analyzed, while other positions were ignored.
Alignment Report of 'Alignment13fNames.meg' -  ClustalW (Slow/Accurate, Gonnet) : Sunday, June 12, 2016 2:58 PM

Species (abbreviation, superphylum or kingdom): A. queenslandinca (Aqu, metazoa), N. vectensis (Nv, metazoa), M. leidyi (Ml, metazoa), C. gigas (Cg, metazoa), D. melanogaster (Dm, metazoa), M. domestica (Md, metazoa), S. purpuratus (Sp, metazoa), M. brevicollis (Mb, choanoflagellata), S. rosetta (Sro, choanoflagellata), C. owczarski (Co, filasterea), E. intestinalis (Ei, fungi), S. punctatus (Spu, fungi), U. maydis (Um, fungi), S. pombe (Spb, fungi), S. cerevisiae (Sc, fungi), F. alba (Fa, fonticulida), T. trahens (Tt, apusozoa), and D. discoideum (Dd, amoebozoa)


                          ---------+---------+---------+---------+---------+---------+---------+
                                   10        20        30        40        50        60        70
                          ---------+---------+---------+---------+---------+---------+---------+
Md DIAPH2                 QKKLYKPEVSMKRINWSKIEPQE-----------------------------------------------
Md DIAPH1                 PKKLYKPEVQLRRPNWSKFVAED-----------------------------------------------
Md DIAPH3                 PKKEFKPETTMKRLNWLKIRPHE-----------------------------------------------
Sp LOC592122              EKKKYNPQAPMKRANWSKIQPRT-----------------------------------------------
Cg LOC105331485           QKKKYELGIQTKRINWNKVQANK-----------------------------------------------
Co CAOG_007583            DLNKYKPSVQMKRINWTKVNAR------------------------------------------------
Dm DIA                    PKKKWDVKNPMKRANWKAIVPAK-----------------------------------------------
Cg LOC105340901           PKKKYEVKEQTKRINWEKIPTNK-----------------------------------------------
Nv NEMVEDRAFT_v1g171940   PKKKYKPEAQMKRANWTKINNRN-----------------------------------------------
Ml ML02953a               LQAHPELEVSTKKLNWQSIPIKN-----------------------------------------------
Aqu 1.221683              EKKKYKLDVQTRRMNWNQIKKQQ-----------------------------------------------
Md LOC100617300           HRRSESNHMSVKRLRWEQVE--------------------------------------------------
Sp LOC580555              NNWSSEAKMSVKRLNWEKLQ--------------------------------------------------
Cg LOC105334784           ---MSVHQVNVKRINWEKLDAD------------------------------------------------
Aqu 1.225685              LGAQGQTPSKFKHVNWDKLHGP------------------------------------------------
Nv NEMVEDRAFT_v1g238741   VDGPDGGRMQLKRVNWEKLSGV------------------------------------------------
Nv NEMVEDRAFT_v1g198008   GSLKRHFPVSCRRLSWEIVSHSS-----------------------------------------------
Mb MONBRDRAFT_24127       RPQKYKPKTKTRRANWSKISPF------------------------------------------------
Sro PTSG_06844            AKKKYRTKVKTKRANWVEVNAR------------------------------------------------
Fa H696_04106             AGPKIAPKGKMRQFHWDKLPDR------------------------------------------------
Spu SPPG_03524            RPQKYRPSVQVRRFQWDKVPES------------------------------------------------
Sc Bni1                   FEKYPRPHKKLKQLHWEKLD--------------------------------------------------
Sc Bnr1                   DLKPPPTEKRLKQIHWDKVE--------------------------------------------------
Spb Cdc12                 TGLTRRPTRRLKQMHWEKLNS-------------------------------------------------
Spb For3                  LRDLHKPTRPLKRVHWQRVDP-------------------------------------------------
Spb Fus1                  PGELCNPSKRLKQLHWKRLEV-------------------------------------------------
Um UM01141                PALPLIPKKKRKALFWNKLPAH------------------------------------------------
Spu SPPG_03515            GLKIVKAKQPMKPLQWVKIPSR------------------------------------------------
Spu SPPG_01270            AKPTNLSSKPLKSFNWTKMPNT------------------------------------------------
Fa H696_01212             NKPAKLSQKPLKAFNWTKIPNH------------------------------------------------
Fa H696_05026             AAPAHVPTRKMRPVAWNKLPPR------------------------------------------------
Fa H696_04048             PKRTIKPNVPMRQMNWAKLPAN------------------------------------------------
Um UM04141                KEVLAMASSKMKQLQWDKLSPQ------------------------------------------------
Co CAOG_002378            AKKSVAPAVKTKQLQWMKMPNN------------------------------------------------
Md DAAM1                  KKNIPQPTNALKSFNWSKLPEN------------------------------------------------
Md DAAM2                  KKSIPQPSHPLKSFNWVKLNEE------------------------------------------------
Sp LOC583322              KRDLPKPSNPLKSFNWSKLPDL------------------------------------------------
Dm DAAM                   KKNVPQPTNPLKSFNWSKLPDA------------------------------------------------
Cg LOC105341767           FSNIPRPKHPMKSLNWSKLSET------------------------------------------------
Ml ML06741_ML06744        KTLTFGPTKPLKVFNWAKLPDA------------------------------------------------
Mb MONBRDRAFT_8965        THVTPVANKQLKSFNWVKIPTH------------------------------------------------
Nv NEMVEDRAFT_v1g247373   NRKTPKPSNPLKSFNWSKLPDS------------------------------------------------
Sro PTSG_01821            PKDPPKSSVQLKSLNWSKIPLP------------------------------------------------
Aqu 1.221952_1.201856     PKKIPKTAAPLKAFNWEKMGEAQ-----------------------------------------------
Co CAOG_002657            PRKRPAPTNPVKSFNWQKMPDS------------------------------------------------
Md FMNL2                  IKKPIKTKFRMPVFNWVALKPN------------------------------------------------
Md FMNL1                  AKKPIQTKFRMPVFNWVALKPN------------------------------------------------
Sp LOC577797              IKRKIRTKYRLPALNWVAFKPN------------------------------------------------
Cg LOC105326194           IKRKIQTKYRLPMLNWTPLKPQ------------------------------------------------
Dm FRL                    IKRKVPTKYKLPTLNWIALKPN------------------------------------------------
Aqu 1.227499              GKRKIQTTHKLPVLNWVSLPAT------------------------------------------------
Sp LOC591753              NRNRLMSKHALPMLNWNTIK--------------------------------------------------
Ml ML131115a              ATLLKQPQVKLPLLHWNAVR--------------------------------------------------
Mb MONBRDRAFT_34498       NKRRVEVHAKLPMLNWTTLSQA------------------------------------------------
Sro PTSG_06933            KKRKIQVDVKLPLLNWSALPEH------------------------------------------------
Cg LOC105322386           EKVPFSPRAKLPYLYWTVIG--------------------------------------------------
Aqu 1.229339              LRKPYITNLPLPTLNWVPLR--------------------------------------------------
Mb MONBRDRAFT_31999       PKRRIHPNVALPFLNWRPLR--------------------------------------------------
Sro PTSG_02093            PKPRITPNVALPMLNWVPLR--------------------------------------------------
Mb MONBRDRAFT_29277       QRTPIKPRTKMRPFHWIKVTNV------------------------------------------------
Sro PTSG_04362            PRTPIKPRVKMRPFHWVKVPTN------------------------------------------------
Md LOC103097295           ATNSIPATERTKAFHWDIVPHD------------------------------------------------
Sp LOC100890634           RTFKVKSKVKMRPFHWNKISNL------------------------------------------------
Aq LOC100641843           RVPTKTPKQKMKPFHWAPLPPM------------------------------------------------
Cg LOC105340863           PQTNKSHSKKLRTLHWSKLNKS------------------------------------------------
Spu SPPG_06651_SPPG_06650 SSPSTSKPRVRARVHWDEIR--------------------------------------------------
Ml ML09832a               FQPQIIPKVKVLPLHWQKIPPI------------------------------------------------
Mb MONBRDRAFT_25412       QTPVVPDKIMPSKLHWRALPAY------------------------------------------------
Sro PTSG_07580            PTAAQPTKLVGKKLHWKTVPTH------------------------------------------------
Ei Eint_101200            KCDAQPNVVIKKPFHWIPLS--------------------------------------------------
Co CAOG_007686            PKRVIKPSTKMRPLHWTKVPPM------------------------------------------------
Tt AMSG_03330             GKPKIKPRVRMKGLFWKKVKTLPPTHP-------------------------------------------
Dd FORG                   NKPVINPSSKMKPLYWKRIILPPS----------------------------------------------
Tt AMSG_09522             GRPKIKPRVKMRPLFWKKWKKKPAHSP-------------------------------------------
Tt AMSG_11977             RKPAVTPKDKMKPLFWNRILAPLDA---------------------------------------------
Dd FORC                   TKSPITPSKRMKPLHWTRILNSQF----------------------------------------------
Md FHOD1                  DGPILPPKRKTVKLFWRELKLGQGLKGRGR----------------------------------------
Md FHOD3                  GQPAFTKKKKTIRLFWNEVRPFEWQCKNK-----------------------------------------
Sp LOC587533              NTFPKSKKKKTVRLFWKETQPETMTLGRN-----------------------------------------
Dm FHOS                   GNNTIKKNKKTVKLFWKEVREDMIPQ--------------------------------------------
Co CAOG_007600            GTGAGADKVVMRQLHWTKVSVPMVRAP-------------------------------------------
Co CAOG_000966            PAAAAAAKPQLRQLHWTKVNLPKRGPSE------------------------------------------
Cg LOC105331928           PGANLKKVKKTIKLHWKTVQPEAPHPS-------------------------------------------
Nv NEMVEDRAFT_v1g212492   GNLSTLNKKKMVRLFWQEVKNSPLIN--------------------------------------------
Ml ML00084a               SMPKVANKKDLVKVFWSKVNLNKTTGLPPTIPAYAASK--------------------------------
Aqu 1.225180              PGLPGKSKKEVKQLRWRKQNIHVPST--------------------------------------------
Md FMN2                   RKQAIEPCRPMKPLYWTRIQLHNRRD--------------------------------------------
Md FMN1                   RKPAIEPSCPMKPLYWTRIQISGGSQ--------------------------------------------
Sp LOC579678              TRPIIEPSVPMKPLYWNRIQLHKLASQRGN----------------------------------------
Cg LOC105332220           LKPIIQTKSPMKPLFWQRIQVHQIKSKS------------------------------------------
Cg LOC105320770           NKPLVRPTVRMKALDWNRIILQRPGDEPDRN---------------------------------------
Aqu LOC105316931          TLLRSPKGPSFKPLFWKKVVP-------------------------------------------------
Nv NEMVEDRAFT_v1g91019    RKKIIKPDVPMKPLFWKRIQLKKPQP--------------------------------------------
Dm CAPU                   RKSAVNPPKPMRPLYWTRIVTSAPPAPRPPSVANSTDSTENSGSSPDEPPAANGADAPPTAP--------
Mb MONBRDRAFT_6002        RKPVIQPEKKMRPLFWNRILLDPAMLATASTPMPPAPVLGEASNVKPDSTMVEAN---------------
Sro PTSG_12168            RKPVVKPTAKMKPLFWEKITLTPDEIAHAEKVEEAKKKREERKKRKSNEDSDDNSKSASDDEGGDNADDD
Mb MONBRDRAFT_26231       YKPAVEPSGPCKRLAWNKLNAR------------------------------------------------
Aqu 1.220931              MARSYTPSKSMKKLNWQKIPQHLA----------------------------------------------
Aqu 1.222130              IARAHKPAKQMKKVNWEKLNRNTA----------------------------------------------
Cg LOC105336275           TMWTPTPKHKMKTFNWTKVPSHTI----------------------------------------------
Cg LOC105346839           PISTPEPHCKLRHITWNKIPNVA-----------------------------------------------
Ml ML17997a               PPESPGCFAPPQTLEWRAIASET-----------------------------------------------
Cg LOC105346870           APTSPKPKIKMKVVNWTKVPPRTI----------------------------------------------
Ml ML435812a              PPTVRKPAKKMRLVAWEKIKVQELK---------------------------------------------
Md INF2                   HRKVNPPTLRMKKLNWQKLPSNVV----------------------------------------------
Sp LOC579910              ASGPPKPKKKMRTVNWSKIPPNKIMSQPNMTV--------------------------------------
Dd FORA                   RKEVPVPALKMKGLQWVSLNDK------------------------------------------------
Ei Eint_071180            AVKSGGPTKRYVQVKWTKM---------------------------------------------------
Aq LOC105315748           KARQMKPSVKMKRVNWKKVPEKVA----------------------------------------------
Md FHDC1                  GHGHLSKKKKMRNFFWKTIPEEQV----------------------------------------------
Sp LOC588660              AIPNVKPKSRMRTLNWVKLPPRKVM---------------------------------------------
Dm FORM3                  QQDTPAPKAKMKTINWGKIPHNKV----------------------------------------------
Cg LOC105346876           RPPLPPPSKKMKNVPWVKIADETID---------------------------------------------
Dd FORJ                   KVKEEQPSVPMKQLFWSKVPVA------------------------------------------------
Cg LOC105327750           ----------MRTLQWSKISASKVM---------------------------------------------
Dd FORB                   PKKSSVPSVKMVGLQWKKVNNN------------------------------------------------
Dd FORD                   QLCSRPPSIKMKSYQWTRYRTR------------------------------------------------
Dd FORE                   PPKVPKPSHPLKAYQWVKLAPV------------------------------------------------
Dd FORF                   KFTVSKPTTKVKQFQWTKIPNK------------------------------------------------
Dd FORH                   AKPIIKPSVKMRNFNWITIPAL------------------------------------------------
Dd FORI                   GGQLTPLQKKMRQLHWNAIPRE------------------------------------------------
Tt AMSG_05276             PNTPRKAHVKMRKLFLGRMARGV-----------------------------------------------
Tt AMSG_07139             PRAPRKAKVPMRKLYWSKVKPV------------------------------------------------
Tt AMSG_01072             APAGPKASVPMKKLHWKPIQKR------------------------------------------------
Tt AMSG_03357             VGGFKRASCKMRKLRVSALTSK------------------------------------------------
Tt AMSG_02330             GAALRKPRLPMKKLHWTKLKPA------------------------------------------------
Tt AMSG_02465             GAGGTKPKKKMRAVQWKKLPPR------------------------------------------------
Tt AMSG_09000             NASVTRVAPTEEGGFWTVDGWEVANVPMRKLMCLPLR---------------------------------
Tt AMSG_06348             AKPVPKASCKLKGVNLSKIPKR------------------------------------------------
Tt AMSG_09641             AANPSSAPNVRTRKVFLKAVKA------------------------------------------------
Tt AMSG_08755             LPEVPRGLDGKLMPLDVKGLPKK-----------------------------------------------
Tt AMSG_01346             MPSPIRPNRKLKRFFWTKIKPN------------------------------------------------
Tt AMSG_11981             AKKNVKPKSKMREIYWAKLPTK------------------------------------------------
Tt AMSG_04208             KRPKKKPRVKMKGFNVAKINTNK-----------------------------------------------
Tt AMSG_09674             KKRSAPALPPLKPLFWTKIPSD------------------------------------------------
Tt AMSG_03032             RASVRNSKHVLKSLYWRKLNPR------------------------------------------------

                          ---------+---------+---------+---------+---------+---------+---------+
                                   80        90        100       110       120       130       140
                          ---------+---------+---------+---------+---------+---------+---------+
Md DIAPH2                 ----------IS-ENCFWLKVKED------------------------KFENPDLFAKLALTFATQMKV-
Md DIAPH1                 ----------LS-QDCFWTKVKED------------------------RFEDNELFAKLTLTFSAQTKT-
Md DIAPH3                 ----------MT-ENCFWLKANEN------------------------KYENTDLLCKLENTFCCQRKE-
Sp LOC592122              ----------LG-KHSLWVNAKED------------------------KLEKTEVLEQLAILFASKPGK-
Cg LOC105331485           ----------MD-KEAFWVNVHED------------------------KFEDQNLFEGLLENFAVATKE-
Co CAOG_007583            ----------AA-SDTIWGKLDES------------------------NWEGDMDFKNLESLFCAKKAK-
Dm DIA                    ----------MS-DKAFWVKCQED------------------------KLAQDDFLAELAVKFSSKPVK-
Cg LOC105340901           ----------LK-EDSFWVKAEEA------------------------RFEDDFIFQSLVENFSVKKPV-
Nv NEMVEDRAFT_v1g171940   ----------IT-DNCFWKKVNEE------------------------KLEREDMLAELTRTFAAKSAP-
Ml ML02953a               ----------IQ-KTTFWAKTKEL------------------------ELESQDLLESLSEEFAAKAAK-
Aqu 1.221683              ----------LS-LDSFWVKTNEE------------------------QFESLELFQDIEKTFGTGKAR-
Md LOC100617300           ----------NS-EGTIWGQLGED--------------------SDYDKLNDMVKYLDLELHFGTQKPA-
Sp LOC580555              ----------DT-ENTVWSGLGDE----------------------VGYFDDVIKHLELEEKFSTVSKG-
Cg LOC105334784           ----------KV-ENTIWEQLGND------------------------DLDDVIKYLELENHFSVQNKK-
Aqu 1.225685              ----------TV-EGTIWRELSGL--------------------------EEVLKYSELDDQFSSQTPK-
Nv NEMVEDRAFT_v1g238741   ----------GL-ENTVWAQLGRN-----------------------ERLDNVIEFMELDQNFSTIQQT-
Nv NEMVEDRAFT_v1g198008   ----------LN-KETIWKRLSVE---------------------------EVVDPYELEMYFGAQATV-
Mb MONBRDRAFT_24127       ----------QA-KDTFWASDRDD-------------------------VDKQLPFDRLEELFAVNNRR-
Sro PTSG_06844            ----------QI-KDTFWVSTAED------------------------QLETSVPFDVLEDRFRSRLPK-
Fa H696_04106             ----------LI-KNTFWSDRAID----------------------YDRYIKLFNFSEFEDTFTAKQAA-
Spu SPPG_03524            ----------EV-SQTIWAKKLAL-------KTKLDDNEEPNSSDLEKIAEKLGVFREAETLFALKSGK-
Sc Bni1                   ----------CT-DNSIWGTGKAE--------------------KFADDLYEKGVLADLEKAFAAREIK-
Sc Bnr1                   ----------DI-KDTLWEDTFQR-------------------QETIKELQTDGIFSQIEDIFKMKSPT-
Spb Cdc12                 ----------GL-EFTFWTGPSDE------------------ANKILETLHTSGVLDELDESFAMKEAK-
Spb For3                  ----------LP-GPNVFTKFCLN------------------FDITAKVFIDNGLLDFLDEKFDNTPRE-
Spb Fus1                  ----------PF-EKTLWNIVVAD-------------------------PYLLTLKLTAEGIFKQLEDC-
Um UM01141                ----------SL-ASTVWSDLPPA------------------------TVDVIGEIDRIDELFAVGSKP-
Spu SPPG_03515            ----------LA-KSTIWETLVEE------------------AYRGPVIKEVFFDEKELVELFAKEEAP-
Spu SPPG_01270            ----------KV-KETVWSDLDDA---------------------GVHKKLKDDVYKEFEDLFAAKESK-
Fa H696_01212             ----------AI-DKTLWSHLSDQ----------------------GPLRVLRPQYDEMENLFSVYVKP-
Fa H696_05026             ----------VL-STTLWTQPAAADTPTLLPLTSEQQKKPSSAGTGSGASISVIPLQELEELFGAEEVA-
Fa H696_04048             ----------KI-KDSIWSDINDE--------------------------KVSVDINVLESFFQRDAPA-
Um UM04141                ----------HA-AETIFGKHELT-----------------------ADEEALVKTLQQEGLFEEMEED-
Co CAOG_002378            ----------KV-KETLWSNADDE------------------------KWLGKLDLSEIENAFAAKVIV-
Md DAAM1                  ----------KL-DGTIWNEIDDL------------------------KVFKNLDLEDLERTFSAYQRQ-
Md DAAM2                  ----------RI-SDTVWNEIDDL------------------------RVFQVLDLEDLEKMFSAYQRH-
Sp LOC583322              ----------KI-QGTIWQDLDDL------------------------KVIKVLDLREFDNTFSAYQKK-
Dm DAAM                   ----------KL-QGTVWSELDES------------------------KLYNNMELESIDKLFSAYQKN-
Cg LOC105341767           ----------KL-SGTVWSRLDPS------------------------KLYKQLDLEDFEHTFSAYQKQ-
Ml ML06741_ML06744        ----------KA-ANSIWKDVDEI---------------------------EVSSLVSLHCWFQSSNVS-
Mb MONBRDRAFT_8965        ----------RL-RSSVWTQIDTD------------------------PVYQSLDLPAFEEMFAAAQPL-
Nv NEMVEDRAFT_v1g247373   ----------KI-KGTVWTDIDDT------------------------KVYNEMDLEDFDRMFSAYQGK-
Sro PTSG_01821            ----------KL-RDTIWADVHES------------------------EIYDVMDLEEFDHVFSAYQRK-
Aqu 1.221952_1.201856     ----------IG-EDTIWADIDES------------------------DVYKEINVDDLEKTFKQMPRE-
Co CAOG_002657            ----------KI-DKTVWIDLDDS------------------------KVFAQLDVDEFETMFSAYQKT-
Md FMNL2                  ----------QI-NGTVFNEIDDE------------------------RILEDLNVDEFEEIFKTKAQG-
Md FMNL1                  ----------QI-TGTVFTEINDE------------------------KVLQELDMSDFEEQFKTKSQG-
Sp LOC577797              ----------QI-GGTVFSELDDE------------------------KVMGDIDFDNFEETFKAQTQG-
Cg LOC105326194           ----------QV-KGTVFSDLDDD------------------------KLLNVIDFFQFEEVFKLGAGL-
Dm FRL                    ----------QV-RGTIFNELDDE------------------------KIFKQIDFNEFEERFKIGIGG-
Aqu 1.227499              ----------QV-SGTIFNSIDDE------------------------KILNSLDFSSFEEKFKLVSGG-
Sp LOC591753              ----------TP-GNTIFKVLDDE------------------------NVYDELDFEDFENHFRLKEAS-
Ml ML131115a              ----------RN-NGTYWNDMNMG------------------------DMLDKLDLSQFEEQFKLKTKP-
Mb MONBRDRAFT_34498       ----------QV-ADTIFKDLDDD------------------------KVLDEVDFSSFTEAFRLDTQG-
Sro PTSG_06933            ----------RI-QGTVFQDIDDE------------------------AIFESVNFDSFKEAFKLQSQA-
Cg LOC105322386           ----------DV-ENTMFKHLNYE------------------------RVLQEIELFELEESFKIGQEQ-
Aqu 1.229339              ----------NT-NDTIFDGMDDN------------------------HVIEEIDFSEFETLFQVPRFK-
Mb MONBRDRAFT_31999       ----------KI-TDTIFEELDDE------------------------AILATFDFAEFESAFRVKEGK-
Sro PTSG_02093            ----------NV-TGTIFEELDDQ------------------------PIIEAFDFAEFEQEFKVKAVT-
Mb MONBRDRAFT_29277       ----------AL-PKTFWNDLIPK-------------------------GDHKVDQDRIEELFAADETK-
Sro PTSG_04362            ----------LI-PQSFWNKLIPK-------------------------GDLKVNEDKIEELFAADETK-
Md LOC103097295           ----------KI-QKSIWATCDLQ--------------------------KRKIDVTRLYDQFHTLNTP-
Sp LOC100890634           ----------MV-SSSIWKTARDL--------------------------TDLIDTDVLEAMYSDKKKE-
Aq LOC100641843           ----------NV-VKSCWMDLIKS------------------------DKTNSLDLPKLETMFCKTERN-
Cg LOC105340863           ----------QV-KSSFWKHASDR--------------------------KNDINKDLIMEHFSIVEEN-
Spu SPPG_06651_SPPG_06650 ----------DV-EGSVWNELAPA--------------------VGVGEDGVQLDVQRFEGLFCIVPGT-
Ml ML09832a               ----------SF-KKSVWGELVDV--------------------------SPMIDVVKLEEYFATKQSV-
Mb MONBRDRAFT_25412       ----------QL-QETVWQDAQAE----------------------AHQDAIQVDVEAFESLFCQTAEE-
Sro PTSG_07580            ----------RL-RDTIWADATAL----------------------PNAVNEVVDVKEFEALFCKSEEE-
Ei Eint_101200            ----------RA-EETIFSETSGI--------------------------STDIDYEKFEEIFCEPFSE-
Co CAOG_007686            ----------KI-ATTVWEGVNEE--------------------------ALKFDEMALEETFGLDAKA-
Tt AMSG_03330             ----------QY-VPTVWEDLEEP----------------------------EFDIDRLEELFGKKTGG-
Dd FORG                   ----------NR-NESIWDQVLEP----------------------------TFDSKDFENLFCAKKKA-
Tt AMSG_09522             ----------MF-VPTIWEDMEDI----------------------------PLDADEIEGLFGKQANA-
Tt AMSG_11977             ----------DG-PMSIWHTMEEA----------------------------DIDVNKLAKTFADTAKT-
Dd FORC                   ----------EG-KKTIWNSYLPE---------------------------VTFEEELFVDLFSLYTER-
Md FHOD1                  ----------FGPNPTLWASLEPV----------------------------TLDTAKLEHLFETRAKE-
Md FHOD3                  ----------RC-REFLWSKLEPI----------------------------KVDTSKLEHLFESKSKE-
Sp LOC587533              ----------GM-KSTIWTQLDDV----------------------------NIDSKKLEHLFEYRGKD-
Dm FHOS                   ----------VV-GKTIWDELPDA----------------------------NVDTQKLEHLFESRAKD-
Co CAOG_007600            ----------NA-AATVWEEVKPV----------------------------TINTAKWTQLFGVVKTA-
Co CAOG_000966            ----------PG-KDSVWHDIDQV----------------------------DLDMDSIVLQFARVAKA-
Cg LOC105331928           ----------TK-GETIWKDVINV----------------------------KVDPDKLEHLFETRSSE-
Nv NEMVEDRAFT_v1g212492   ----------GV-NKTIWGSIDQV----------------------------DIDTKKLEHLFENKTST-
Ml ML00084a               ----------IE-TKSIWKERPEV----------------------------KVDYDQLVTLFTKRKLE-
Aqu 1.225180              ----------KK-YGSFWKGLETV----------------------------EVPQAKFLELFTQVEQI-
Md FMN2                   ----------SS-TSLIWEKIEEP----------------------------SIDCHEFEELFSKTAVK-
Md FMN1                   ----------ST-TPTLWDSLEEP---------------------------DIQDPSEFEYLFSKDTIQ-
Sp LOC579678              ----------NL-EEAVWMDMKEP----------------------------DVTSEELELLFSKKLMK-
Cg LOC105332220           ----------KD-MRLVWEEIDEA----------------------------TIDMDEVDKLFCKPPSE-
Cg LOC105320770           ----------PT-TSTIWHSMLEP----------------------------KIDNEEVERLFRQQDGT-
Aqu LOC105316931          ----------SS-NKTIWQQVSEQ------------------------QKHVNFNEEVFQKLFQKKADP-
Nv NEMVEDRAFT_v1g91019    ----------EP-YTTLWENLIEP----------------------------DINTSEFAKCFSKVERK-
Dm CAPU                   ----------PA-TKEIWTEIEET---------------------------PLDNIDEFTELFSRQAIA-
Mb MONBRDRAFT_6002        ----------ED-DGCLWVKLEET----------------------------PFDTNEFEATFSQKPSA-
Sro PTSG_12168            GNNNKDDDDDED-DVSVWATLKEA----------------------------ELDTKAFEDAFAQKVVK-
Mb MONBRDRAFT_26231       ----------QI-ERSIWAVIDGQ-----------------------SDMRLDLHYSELQDEFKAKEAK-
Aqu 1.220931              ----------TR-SGTLWEVSTNL----------------------SLQPKVNIKFDELEELFARKGVM-
Aqu 1.222130              ----------VK-TGTLWHHSASS---------------------PDIAPKIKVLTHEVEELFSRQEVV-
Cg LOC105336275           ----------SS-HENVWKEILDM------------------------QDHISVKYEALEQLFCQKQIM-
Cg LOC105346839           ----------FH-KESVWGDVLKM------------------------TDKIKVDYSELERLFADKERV-
Ml ML17997a               ----------TL-EHSVWARVNLC-------------------------QNKINVRNIRNYFFEGNPNK-
Cg LOC105346870           ----------SS-FENVWKEVENL----------------------PEAERIAVDYETLEKLFCRKLIA-
Ml ML435812a              ----------RS-SGNLWETYANT-----------------------PLDLKLIDFDQLEEMFAQPEKK-
Md INF2                   ----------RD-SHSMWASVSSL-----------------------SNETMEPDYSSIEQRFCFPITK-
Sp LOC579910              ----------GP-NRNIWRQISEH-----------------------GSSKIKPEFANIEELFCQQEKK-
Dd FORA                   ----------KI-QGTIFSKFNLD-----------------------TSKDINLDYKDIEGVFAAKVIE-
Ei Eint_071180            ----------GK-GNSLWSKINIE-------------------------EMEKTFGTEEFDGFEVKGEK-
Aq LOC105315748           ----------RD-SKALWHIEDSI----------------------KFPFDVDIIKESVEKFFHNEFKT-
Md FHDC1                  ----------RG-KTNIWTIAERQ------------------------SQKYQIDTKTIEELFGQQEDT-
Sp LOC588660              ----------HA-NNSIWSKVNKI------------------------ENGFNTDWDTIEELFCQPNLM-
Dm FORM3                  ----------LG-KQNIWSIVASN---------------------HQDSPMQDIDWNEMEGLFCLQTAS-
Cg LOC105346876           ----------RY-KGCLWALSAEM-------------------------KGAAPDFGQLEAMFHQGEHQ-
Dd FORJ                   ----------KT-KKTIWENKSDK---------------------------FELDKIQIEQLFCQKKPA-
Cg LOC105327750           ----------SG-KPNIWQSVGKR----------------------LNGLAKEMDFNQMEDLFSISAPP-
Dd FORB                   ----------VI-ENSIWMNVKDY--------------------------NLNDQFKQLEELFQVKKPT-
Dd FORD                   ----------NV-TNTFWKNVNLT------------------------KYNDCLPHEQIEGLFGAAIFE-
Dd FORE                   ----------KV-NDSLFDKLGPM-------------------------NDINLPWNQIEEEFAAKVIV-
Dd FORF                   ----------KL-GETIFTNLGTI-------------------------KTDWLNVGEIENLFFAPEAN-
Dd FORH                   ----------KV-QGTFWDKLDET------------------------SFIQSLDKVELESLFSAKAPT-
Dd FORI                   ----------KL-KETFWDNLSPV-------------------------KGNDNDQTLVESWFSLSPMAK
Tt AMSG_05276             ----------KV-EDSLYSKLNPR--------------------------NIRLDYNVLEELFQAKAPS-
Tt AMSG_07139             ----------EL-NGSVFESLNPS--------------------------SVMLNWDEMEKLFTSKRPV-
Tt AMSG_01072             ----------KL-PKTIWEELVKW-------------TGGEAKIASGKLERNKFSPSEVEGMFAAKAAR-
Tt AMSG_03357             ----------AV-AGTVFADVEVS------------------------AAPLGLDLASLEPLFNAEPKA-
Tt AMSG_02330             ----------QV-RGTVFESMHPE--------------------------KWTLDYEQLESLFTSSRPK-
Tt AMSG_02465             ----------LV-GRTVWYEIKPD--------------------------AFELEASDVEEYFGVTEAK-
Tt AMSG_09000             ----------DV-AGTVFADLDEA----------------AEDEALDEMLEEVLDLHDLERAFAARAAK-
Tt AMSG_06348             ----------LI-AKTIWNDVDET------------------------VLFDQLDLGKLDELFGKKDTP-
Tt AMSG_09641             ----------PA-DESVWSKEVTP-------------------------EELVVTPETLVEAFSLRSND-
Tt AMSG_08755             ----------RL-VRSFWSQDDIV-----------------------GEMYQHLKLPEIHQLFGSRVNS-
Tt AMSG_01346             ----------AL-GPTVFAKLSEV-------------------------SPPKVDTSKLDALFELKDSV-
Tt AMSG_11981             ----------AI-ANTVWSELDDE--------------------------QVKLDVDDLEAYFKVLPPG-
Tt AMSG_04208             ----------IK-PTSFWYKADDT--------------------------KIKVDADEIENLFAAKVSA-
Tt AMSG_09674             ----------KL-DTTVWKDTLTP---------------EQLSDTLPTIAHLPLDESALVKLFAKTATS-
Tt AMSG_03032             ----------TA-AGTVFAQLGSA-----------------------ETDALGIDVTELEVAFARDANA-

                          ---------+---------+---------+---------+---------+---------+---------+
                                   150       160       170       180       190       200       210
                          ---------+---------+---------+---------+---------+---------+---------+
Md DIAPH2                 -------------------KKNIDVSEEKKVAPKKKVKELRILDGKTAQNLSIFLG-SYR---MSYEDIK
Md DIAPH1                 ----------------SKAKKDQEGGEEKKSVQKKKVKELKVLDSKTAQNLSIFLG-SFR---MPYQEIK
Md DIAPH3                 --------------------KKEEEDFAEKRTIKKRIKELKILDSKIAQNLSIFLG-SFR---VPYEEIK
Sp LOC592122              ---------------KLGGGGGIEADVDGKTETKKKVKELKVLSAKEAQNLSIWLG-SMR---IPHEEIK
Cg LOC105331485           ---------------------KKKDMNQQEVEIKKKAKELKVLDPKSAQNLSILLG-SIK---VPFSEIK
Co CAOG_007583            ----------------------TNDAEESDAPPVQKIKEMSVIDGKKAYNVSIMLG-RLK---MDFATMK
Dm DIA                    --------------------KEQKDAVDKPTTLTKKNVDLRVLDSKTAQNLAIMLGGSLK--HLSYEQIK
Cg LOC105340901           --------------------KKDAQVEVANEKKGKKVKDLRVLDPKSAMNLSMLLG-SLK---TPYKEIR
Nv NEMVEDRAFT_v1g171940   ------------------KKLDNPDGEEKKSVAKKKAKELKVLDPKSAQNLSIFLG-SLK---SSHEEIK
Ml ML02953a               ------------------------ETGPALAVSKKRVKELKVIDPKASQNFGILLNSSLK--GLSFEELR
Aqu 1.221683              ----------------------GVEVSAGPKLKLPKIKELKVLDAKSAQNISLLLG-NLR---MPYKDVR
Md LOC100617300           -------------------------KPTLAPEPFKKKDVVEILSHKKAYNTSILIA-HLK---LSPPELR
Sp LOC580555              -----------------KDGKPGKGGKLGLSTPRDRKNQIFVINHKKAHNTAILLG-HLR---TPVEELK
Cg LOC105334784           ------------------------------TKVPEKRNEIYILNPKKAYNISILLG-HLR---LSVEDMK
Aqu 1.225685              ----------------------------RAANSTKSIDQLKVLDPRKAYNISILLG-HLR---VSYDDVR
Nv NEMVEDRAFT_v1g238741   -----------------------------KEKEPKKPEKPQVLGPKKAYNISILLG-HLK---KSAEEIK
Nv NEMVEDRAFT_v1g198008   ---------------------------PKPRHFKKITHRKTILEHKKILNISITLA-HSK---LSADDVK
Mb MONBRDRAFT_24127       ----------------------GAGKPEKTVTAEPKVQIMSCLDAKKAQSVSITMA-SAR---LNADQLR
Sro PTSG_06844            ---------------------SKLGAGAGDDAKKKKKQERTVLDANKSRNLAIALS-TVK---MDVEEIK
Fa H696_04106             -------------------------PLKEAADKPKKEEKISVLDSKRSYNCSIMLG-NIK---MPFEKIK
Spu SPPG_03524            ------------------MRNTAGGDVDGSVPNTPIVQHVELIDGKKAQNIMIFLA-KLK--KYNLEELR
Sc Bni1                   ---------------------------SLASKRKEDLQKITFLSRDISQQFGINLH-MYS--SLSVADLV
Sc Bnr1                   ------------KIANKRNAESSIALSSNNGKSSNELKKISFLSRDLAQQFGINLH-MFS--QLSDMEFV
Spb Cdc12                 ------------------------------TLVKKTCARTDYMSSELQKLFGIHFH-KLS--HKNPNEII
Spb For3                  ---------------------------DFVAVEISDQRSSLLPDTVEQNMAIILRS-VS---NMPVEDLV
Spb Fus1                  -----------------------YPLREVTVSNKKVKEYTGFMPVDLQQMVSIRLH-RFN--SLTPIEIA
Um UM01141                -----------------------IAAIPETKQTGRKANPTTLLDLTRAQNVSIVLT-RIK---LPFPELR
Spu SPPG_03515            -----------------------PRPKPQPKKEAAVKKVITLIDSRRAQNIAIMLG-GLR---LQYPEIR
Spu SPPG_01270            ------------------LGKSDKEAGMAGSHESVAAKEISFLDGKRSQGCNIVLK-AIK---LDAQTIK
Fa H696_01212             -------------------VSESADGAAGGASAEEKPREICVIDGRRSQNCLILLK-NSK---LPRAELL
Fa H696_05026             ------PGGGKDASGAGDGDASKKKDAAGAAAAAAGPPELNLIDGKRSNNMAITLS-RVR---HSNQAIR
Fa H696_04048             -----------------ASTKTRLQGLDDVADAPTKPNSITLIDFNRANNLAILLS-RFK---MSNFDIK
Um UM04141                -----------------FKAKQPRQKDKIELKTHLSLQTRQGIEMVLKRVKSSLTE-SKQ---ASPEEVA
Co CAOG_002378            -----------------------KEEPTEPVLGPIKKKDIELLDAKRAYNISIMLA-RVP---YSFQEIK
Md DAAM1                  ----------QDFFINSNSKQKETDAIDDTLSSRHKVKELSVIDGRRAQNCNILLS-RLK---LSNDEIK
Md DAAM2                  --------------------QKEMGSTEDLYLTTRKVKELSVIDGRRAQNCIILLS-KLK---LSNEEIR
Sp LOC583322              ---------------GDETDGNRGDEITGGSTKSQKPKELALIDGRRAQNCTILLY-NLK---MTNADIH
Dm DAAM                   ----------------GVSATDGSYEDLRVTGKAAKQKVLSVIDGRRAQNCTILLS-KLK---MSDMEIS
Cg LOC105341767           --------------------QNNDGEDTEGSTKSKANKELSVIDGRRAQNCTILLS-KLK---MTNQEVI
Ml ML06741_ML06744        ----------------------------------WKATCQYNVSVRFSQNFTILLK-KFK---KTNEQLL
Mb MONBRDRAFT_8965        --------------------SSTQDGDKGGGKEERKPKEISLVDGRRAQNCSILLT-RLK---MSPQALR
Nv NEMVEDRAFT_v1g247373   ----------------------ENQGIKDFTDSAAKPKELSLIDSRRAQNCGILLT-KLK---LSDEEIT
Sro PTSG_01821            -------------------QGAGAIASKGGLADKKQNREISVVDSRRAQNCAILLS-RLK---LNNREIH
Aqu 1.221952_1.201856     ------------------------RLGSLSAGRVDKLREKTFINNKRAQNCSILLT-RLK---MSDTEIR
Co CAOG_002657            ----------------GKDDGGDAADDGSSTAAPAKPKELSVIDGRRAQNCAILLS-RIK---LSHDELK
Md FMNL2                  --------------------PAIDLTSSKQKITQKGSNKVTLLEANRAKNLAITLR-KAG---KTADEIC
Md FMNL1                  --------------------PSLDLNALKVKTTQKAPSKVTLIEANRAKNLAITLR-KGN---LSTDRIC
Sp LOC577797              --------------------GGQTVTDGKAKLTLKKEKTTTLMDSNRLQNISIIRR-KIE---LTTEQII
Cg LOC105326194           ---------------------IGTDDVKGETMKKKKAESVSLMEPNRLRNVAITRR-KLV---LNNDEVC
Dm FRL                    ------------ALRNGSNGTEVDG-SLQSSKRFKRPDNVSLLEHTRLRNIAISRR-KLG---MPIDDVI
Aqu 1.227499              ------LSGTTVRTKGSPSSQAKGAVTSSLGGAAGRSLEASLLEPKRLQNVAIARR-KVS---APTDTIK
Sp LOC591753              --------------------ASTATMDKLRRIQEKEALKVRVVGDNRAKNLIIAQR-RIG---LAPKDIR
Ml ML131115a              ------------------------TLSNVAKIIKRKVECLSLLDTNRARNAMIIQR-RVA---LQPSDVA
Mb MONBRDRAFT_34498       --------------GDGASRDSHANNVVTTLRRKATHGPDTVLDLNRARNLAIAQR-RVG---TDVDAVI
Sro PTSG_06933            ------------------TNKHKAKANRPEQFRDVRKGPDTVLDLNRARNLAIAQR-RLG---TEVDVII
Cg LOC105322386           -----------------------KQDCPKPLREKSRKSKIRFMEPSRAKNLSILQK-KIG---RSPLVIK
Aqu 1.229339              ---------------------------SKEVKTQPVKKQVELFDSKRTRGILFAKR-RVR---KEPEVIS
Mb MONBRDRAFT_31999       -----------------------GIDELRKKAGKRHQESITVLEANRAHNCVITTR-RVG---MSSEDLR
Sro PTSG_02093            -----------------------KVLDQAKIQNKRKKERVTVLEPNRAQNLVITVR-RIG---LDYEDLR
Mb MONBRDRAFT_29277       -----------------------------VIKKKKTEQPKTLLDAKRGQNLGIFMR-GFK-IPLHDLDVR
Sro PTSG_04362            -----------------------------ALKKKKKEQPKTLLDAKRGQNLGIFMS-GFK-IPVSELDKR
Md LOC103097295           ----------------------------VMLNNDLLGKQHLLLDHKVAHNFSIFLR-HFH-FKPKELQGR
Sp LOC100890634           ---------------------------TTEPAETSKRKLKSFLDPKVAQNLGIFLA-GFK-MDAEELKYR
Aq LOC100641843           -------------------------------------------EAQVAAKQGIFLA-GFQ----IHNDTI
Cg LOC105340863           --------------------------QPTKTAEQTFAGTKLLLDATRARNLGIILT-GLK--AEGARHIR
Spu SPPG_06651_SPPG_06650 ---------------------DRDNPSKTKPKMVQRAQFTNLLDLRRANNVSIGLS-RFTRRGLGTLEIV
Ml ML09832a               ---------------------------KEVAKPAKNQEKQNYLDSKRSQNIGIFLH-GTS----IQPECI
Mb MONBRDRAFT_25412       ----------------HAAGLERERERKAKAAALKKQSSLNILDSNRSRNVSIVLR-RFL-KFVFTVDAL
Sro PTSG_07580            ----------------RAAEKKRKLAQRALADKKATSTAVSVIDPTRARNVGIVLR-RFN-KLVKGIEGI
Ei Eint_101200            ------------------------------QKKTSKETKRSIIEESRLFLASLSLK-HLE-LRNITPENV
Co CAOG_007686            ---------------------------DTKLKRKDRPEVKTLLDGKRGQNIGIFLS-GYK----GSLSEL
Tt AMSG_03330             ---------------------GSGASGGATAVAAAKPKFTNVLDGKRYNAVAFMMA-KLP----KAPELA
Dd FORG                   -----------------VDSSLSTNPSSTTGKEGEKVKLVSLVDIKKSNSIAFMLA-KIP----TAEGLK
Tt AMSG_09522             ------------------------AAAAAPKVEKAKPKFQKMLDGKRSNAIFFLSA-KLP----AISELR
Tt AMSG_11977             ---------------------KKLGGSSGAASAESAPKTISTLSRKRFTAVSVMLA-SLP----DVKPLT
Dd FORC                   ----------IVSFSGSPVGSGTSISGGGPIKSKPIQKVISVLSQKRSNAIIVMCG-KLP----SDDILI
Md FHOD1                  ------------------------VMSNKK-AAEGRRTMTTVLDPKRSNAINIGLT-ALP----PVHVIK
Md FHOD3                  ------------------------LSVTKKTAADGKRQEIIVLDSKRSNAINIGLT-VLP----PPRTIK
Sp LOC587533              ----------------------LITKPNQKAMEANKKNFITVLDPKKSNAINIGLT-VLP----QPRSIK
Dm FHOS                   -------------------------LMTKKQQELNKSKEIIVLDHKRSNAINIAIT-KLP----PPRAIK
Co CAOG_007600            ----------------------AADKEAKADDSQAKPRKITVLDGKRSNAVAIAIT-KLP----AAKHIR
Co CAOG_000966            --------------------DAPPPPAATTTEVFKGGRAASVLDQKRLQSLSIAMS-KLP----AGNKIK
Cg LOC105331928           -----------------------INKKDVRQET-TGKKEITVLDAKRSNAINIGLT-VLP----PPRTIK
Nv NEMVEDRAFT_v1g212492   ------------------------KIKQKLEEEKDKRKEIVVLDVKRSQQINIALT-KLP----PIRTLK
Ml ML00084a               ------------------------TRKSTDNEKPTAVKFIRVLEGNRSREVGIAMA-KLP----AARHIK
Aqu 1.225180              --------------------------KKADSGELKKEKCITVLSNTRAQNIQIEVK-RLP----AARHIR
Md FMN2                   --------------------ERKKPISDTITK-TKTKQVVKLLSNKRSQAVGILMS-SLH---LDMKDIQ
Md FMN1                   --------------------QKKKPLSESFEKKTKVKKIVKLLDGKRSQTVGILIS-SLH---LEMKDIQ
Sp LOC579678              ----------------------KKKPLSDNYSKPKVKQVAKLLDSKRSQAVGIFMS-SLH---VEMSDIR
Cg LOC105332220           ---------------------ASQKASKTRAK-SPAKQVAKVLSPKRSQLVGILLS-SLR---VDVSDIE
Cg LOC105320770           -----------------TSNGVSLYSDVIAQRGKTKHQLVTILEREKSGRLAFTMK-ALP---HPVSRLT
Aqu LOC105316931          -------------------------TVRRSRSLSPGRSPCRVLNDKRFQALQILMK-NIS--LDEVYKIM
Nv NEMVEDRAFT_v1g91019    ----------------------KEGKLVSSNSMSKLKQKFYPLSIVQSCLALLLFP-SMDRINNHVKDVG
Dm CAPU                   -----------------------PVSKPKELK-VKRAKSIKVLDPERSRNVGIIWR-SLH---VPSSEIE
Mb MONBRDRAFT_6002        ------------------TRKTQEAEDNGQQGKPKAARTFTALDGKRAQAVGILRG-SIK---LDPAAIG
Sro PTSG_12168            --------------------KKDKAAEENGKKKEKKAESFSALDGKRAQAVGILMG-SIK---IDMDKLE
Mb MONBRDRAFT_26231       -----------------------SLNRTTTNKESTEPAKISLLDSKRSLAINIILQ-TIH---IDQAKLF
Aqu 1.220931              ----------------------NQRSMDTTTPLKPSPSVVSLLDTKASLNVSIFLK-QFK---LDNTSIV
Aqu 1.222130              ------------------KKKKGGDEPDGGAEGAKKQTVINLLDQKTSLNINIFLK-QFK---MPNAQLV
Cg LOC105336275           ------------------------KAKENEKKKVKPPSEILLLDTKRSMNVNIFLK-QFK---CSHSEII
Cg LOC105346839           ----------SVKQELQVDQKKTLMKRLSSSNEAGQRFNVTLLDPKKSMNVNIFLK-QFR---KSIEVII
Ml ML17997a               -------------------------------AKLRYISEEKAISLNLLLASVDSNS-NRK---AAVELIT
Cg LOC105346870           --------------------------KAQNKPKVKPPKEILLLDPKRSMNTNIFLK-QFK---ESHSEIV
Ml ML435812a              ----------------------ARNTDKKEEPKKKGPSLISLIDPKKSLGINLITK-NLR---MPFPDIA
Md INF2                   ----------------------PKEKE-AAP-VKKEPKEITFLDAKKSLNLNIFLK-QFK---CPNEEIT
Sp LOC579910              -----------------------AKDAADGAKKKKKSAEINLLDGKRSLNVNIFLK-QFR---MPNDAIM
Dd FORA                   ---------------------------KKESTAPKKTGPVSIIDPKTSQNLSIFLS-QFK--GKSYDDIC
Ei Eint_071180            ---------------------------PKISHGEAEKRRPSVFSEKKNYAINIALG-RVK---ESNRDLK
Aq LOC105315748           -----------------------------ITLEEKDGPKQVELDQQTQMNVSIILN-DFK--SISTILIC
Md FHDC1                  ------------------KSFVSRRGGTLNASFKEAKEEVSVLDAKRCMNIGIFLK-QFK---KSPQSIV
Sp LOC588660              -------------------KQKRKEGKEKEIQKKRDSQEINLLDSRRSLNINIFLK-QFR---TSNDVII
Dm FORM3                  -----AQGSPKLGRDGSQAAAGSNGCDTLDRKSKKESTEITLLDGKRSLNVNIFLK-QFR---TSNDDII
Cg LOC105346876           ---------------------------------YEEVNEIVLLNSTTRQNINLFLS-RME---IGPEKLI
Dd FORJ                   ----------------------NGKGSPKDGIEKEKEEKLELLDPRRSYAVSILIS-KYK---LTPIWVI
Cg LOC105327750           ------------------DNSEKVIGGNLSERRKREMTEINLLEGKRSLNINISLR-QFR---MSNEEII
Dd FORB                   ---------ATTPTAPVGGASNVAVGGGSGSKSIVSTPTISILDPKRSQAIMIMLS-RFK---ISFPDLS
Dd FORD                   ----------------------------KKEKELKKGSEVTVIDTKRAQNIGILLS-RFK---NVTHDAI
Dd FORE                   ---------------------------REKKAIVKPKGPTQVIDPKLGQNISIFLS-QFK---GVEPKQL
Dd FORF                   -------------------SQKKLEASDKKSTSSTKPGTVSVIDPKKSQNLAIYLS-KFK---CPLEEIK
Dd FORH                   --------------------------VKVESKQLTRKVVVTVIDMKKANNCAIMLQ-HFK---IPNEQLK
Dd FORI                   EKMSKENLNNSNNNNNNNSNNNGEEQSLSDSGNTIVISKIIILDLRRSNNICILLS-QFK---LSYGAIK
Tt AMSG_05276             ----------------------------TKAAVKAAPKRVAILSNKRSNNVCLLLR-SFK---APLPAIR
Tt AMSG_07139             -------------------KKLSPAEAEAEAARAKRPKKVLLLDGKASNAIGIMLS-RFR---MSNEALR
Tt AMSG_01072             -------------------------SAVASGASSSKPKRVSVLPPKRNNNVSIMLS-QFK---LPVPAIV
Tt AMSG_03357             -------------------------VKSSKSTSKKRAKVMEVLEPKVAQKIGIVLA-QFR--DLPMHSLR
Tt AMSG_02330             --------------------------LQAASAAPSKPKKVLLLDGKKSNAIGILMA-QIK---VPPEALR
Tt AMSG_02465             -------------------------KAKPVQAAGTASKVVSLLEGRRPMNIDIALR-RIN---KTPDQIR
Tt AMSG_09000             ------------------------PVASAAKSEKSSSDHVELLDPSRARNIDILLS-QFK--GWNLSQIR
Tt AMSG_06348             ------------------------AAAKVEKPKSSKPKDVMLLSPKRSNNVAILLG-RFK---LSFAEIR
Tt AMSG_09641             -----------AGDSKRSGGSDDDDDSKLSRSKRAQPSATVLSGPSVSMNVEINLR-KLT-TAYSTDVLV
Tt AMSG_08755             -----------GASTASLDRRSSVSSVGSSRSMSPTPAARSVLSAKRQRAVCIAQK-FLK---LSASQIK
Tt AMSG_01346             -------AKTCTKAEPTNEDEPAEAEPVETEIDVAVRDLMALMGPRCVQRMEIMLS-VYASSGLAPADIV
Tt AMSG_11981             ------------------------AKKAAPEAIGSGPKKVSVIGKQRATNVGIMLA-RLK---LKPSALK
Tt AMSG_04208             -----------------------PAASGASASASKKPTVVTLLDPQRSQNLGIALA-RFK---MKPQQIC
Tt AMSG_09674             -----------------------SDANSSARRPRHKSSKIRLLQVKRANNIAITLK-QFDASFASANDIA
Tt AMSG_03032             -------------------ASGKAAAVADSATAPAASKRPSLLQSQRATNVEICMA-KMP---HSADELV

                          ---------+---------+---------+---------+---------+---------+---------+
                                   220       230       240       250       260       270       280
                          ---------+---------+---------+---------+---------+---------+---------+
Md DIAPH2                 -NIILEVNEDM---LSESLIHNLVK----NLPEQKEL---------------STLAQL------------
Md DIAPH1                 -TVILEVNETV---LTESMVQNLIK----QMPEPEQL---------------KMLSEL------------
Md DIAPH3                 -IMILEVDETQ---LAESMIQNLIK----HLPDQEQL---------------NSLSKL------------
Sp LOC592122              -RRILEIDEEH---LNEGLVQSLLK----NMPEPETL---------------KQVYAL------------
Cg LOC105331485           -RRILEVDEEN---LNTAIIEQLLR----YMPEPEQM---------------KQIASL------------
Co CAOG_007583            -GAILKCDPEL---LPEQTINQFLK----FVPSKEEL---------------QALEPF------------
Dm DIA                    -ICLLRCDTDI---LSSNILQQLIQ----YLPPPEHL---------------KRLQEI------------
Cg LOC105340901           -RRILEVDAEH---LTTGMLEQLIK----YLPEPEHI---------------KELGAL------------
Nv NEMVEDRAFT_v1g171940   -SHILHCDQEK---LSESAIESLLK----YLPSPEQM---------------EQLSNM------------
Ml ML02953a               -ILILKCDDSS---LSPSVMESLLR----FLPSGEDM---------------ASLRLL------------
Aqu 1.221683              -DLVLSVDDK----ITEQMLEQLLK----YMPKKEEV---------------EQLSTF------------
Md LOC100617300           -QILMNMDSER---LEPSHLKQLLL----YAPDTEEE---------------KRYQGY------------
Sp LOC580555              -KDILTMECRR---LSVAHIQQLAQ----YAPDTDEV---------------DSLARY------------
Cg LOC105334784           -QALYEMDEEI---LTPELLKQLVA----FAPSKSEM---------------ERFNSF------------
Aqu 1.225685              -RAVFSCNTHL---LSIERLQQMEK----YAPDKKEC---------------SEYKEY------------
Nv NEMVEDRAFT_v1g238741   -EAIMQMDDSK---LNEAHLRQLLM----YAPDSTEVLHKVDNIMSMFCSKLLKYKYF------------
Nv NEMVEDRAFT_v1g198008   -KCLLSGTSD----LPSDVLEQLLR----FVPSPNEI---------------KALKRQE-----------
Mb MONBRDRAFT_24127       -DALLVLDTDI---LSETTASTLNA----AMPDNNEL---------------EALKAAA-----------
Sro PTSG_06844            -TALLAMDLKA---LDQALLENCIK----YAPDKTEV---------------KALEST------------
Fa H696_04106             -LAVLSADDET---LSDNHYVQLLN----YVPNDEES---------------KALEPF------------
Spu SPPG_03524            -DAILGADQTI---ITETVAKHMIE----HLPTRDEI---------------AVLKDY------------
Sc Bni1                   -KKILNCDRDFLQTPSVVEFLSKSE----IIEVSVNL--------------ARNYAPYSTDWEGVRNLED
Sc Bnr1                   -MKVLNCDNDIVQNVNILKFFCKEE----LVNIPKSM--------------LNKYEPYSQGKD-------
Spb Cdc12                 -RMILHCDDSM---NECVEFLSSDK----VLNQPKLK---------------ADLEPYRIDWANGGDLVN
Spb For3                  -QKFLVEPDFL---PASILYFDRAS----LASTNAYT---------------DPFIPYSTDYTKKNPKEP
Spb Fus1                  -KKFFHCDHDI---MELVDFFNDRK----FFRQEGLK---------------KQLKPYMSSRNEEVMEV-
Um UM01141                -TALLQCDESK---LSLDNLKSIRS----CLPTAEEL---------------SLVRDY------------
Spu SPPG_03515            -NAIIEIDDSI---LSVERLHALRM----WAPTDEEC---------------DIVRGY------------
Spu SPPG_01270            -RAINTVDTKT---LNRDALNELMK----FIPQDEEL---------------RMMQEY------------
Fa H696_01212             -SKITLLDAGF---IESDISEQLLK----FVPTDEEI---------------TLIREH------------
Fa H696_05026             -DALLSVNDAL---LDEATPRYFNG----ALPTDEDI---------------SIIRTHVSPDGKTD----
Fa H696_04048             -TAVLKMDEEK---LSIEQLRALRQ----FTPTTEEV---------------ALVREY------------
Um UM04141                -HHIINCNEAV---LDQSFLTELLR----HYPESETK---------------GQLGEYRNAS--------
Co CAOG_002378            -TALIAMDEEK---LNEQMLKSFLT----YIPTAEEL---------------TILNEY------------
Md DAAM1                  -RAILTMDEQED--LPKDMLEQLLK----FVPEKSDI---------------DLLEEH------------
Md DAAM2                  -RAVLKMDEEED--LAKDMLEQLLK----FIPEKSDV---------------DLLEEH------------
Sp LOC583322              -RALLSMDSAES--LPKDMVEQLLK----YVPTPEEI---------------SLLKEH------------
Dm DAAM                   -KAILSMDSNEQ--LQLDMVEQLLK----FTPSAEER---------------ALLDEH------------
Cg LOC105341767           -TAILTMDSKED--LPKDMLEQLLK----FVPTSEET---------------QMLMEY------------
Ml ML06741_ML06744        -DIVMNCDKGDE--ITLDMWEQLLR----YIPTKEEA---------------QMLTDLEND---------
Mb MONBRDRAFT_8965        -HVVMSMDAEQR--ISTDLVEQMLK----YIPTSEEI---------------AQLTPF------------
Nv NEMVEDRAFT_v1g247373   -KAILTIDEEEE--LSKDMVEQLLK----YVPTAAEK---------------NLLNEN------------
Sro PTSG_01821            -HAIMSLDEEHM--IDNDMVELMLK----YIPTAEEA---------------SILAPF------------
Aqu 1.221952_1.201856     -HTVLTMDPTNK--LDKDMVEQLLK----YVPTKEEI---------------ETLREN------------
Co CAOG_002657            -EAIFACDTEK---LNKDLIEQLLK----FVPAPDEI---------------QLLDSN------------
Md FMNL2                  -KAIHIFDLKT---LPVDFVECLMR----FLPTENEV---------------KVLRLYERE---------
Md FMNL1                  -EAIETYDLQA---LSLDFLELLTR----FLPTEYEL---------------SLIGRYEKE---------
Sp LOC577797              -EAIKRTNLAA---LPIDAVEQLHR----CCPKDEEK---------------KVFQQYEKD---------
Cg LOC105326194           -RAINFIDLKT---LSLDMTDILLT----ILPNEAEM---------------KAYKQYEKE---------
Dm FRL                    -AAIHSLDLKK---LSLENVELLQK----MVPTDAEV---------------KSYKEYIIE---------
Aqu 1.227499              -QQIYGMDLEL---FSVEMAEILIK----VLPNDDEV---------------KKFQEYLKD---------
Sp LOC591753              -GFVDRCDTTG---VPGEYAEILLN----FVPTKEEL---------------KKLANN------------
Ml ML131115a              -RCVEQTDLGD---LPLWAVELLHG----CVPSREET---------------DKLISH------------
Mb MONBRDRAFT_34498       -AGINRLDLKV---VTAEKAELLRS---EYMASDEEM---------------SMLTER------------
Sro PTSG_06933            -SNIEALNSDA---LPGDKAELLLH---DFMPTKEER---------------DLLNKQ------------
Cg LOC105322386           -EYIEEYDVDA---LLSDNAELLLK----FIPTETEM---------------RTIMEL------------
Aqu 1.229339              -EMISNVDLDG---LITEHCELLIS----IVPQESER---------------ETLAKN------------
Mb MONBRDRAFT_31999       -ATVLSTDLTL---LPAEHAELLLN----YVPSPEEV---------------AALEKH------------
Sro PTSG_02093            -QTILSTDISM---LPAEHAELLLN----YIPDDEEV---------------AALEKH------------
Mb MONBRDRAFT_29277       -LNILPPSEDC---LTVEYIVALRK----LAPTPEEF---------------ESYKRY------------
Sro PTSG_04362            -LSFLPPHPRA---LEVEYIISLRK----LAPTTEEF---------------ACYKKY------------
Md LOC103097295           -LYVLQEETGG---LAYEHIITLRR----YVPTIKDI---------------EMYQSY------------
Sp LOC100890634           -LTILSEQDGG---LDPEHINVIRR----YHPTTEDV---------------EAYGQY------------
Aq LOC100641843           -ERELNKIEGG---LETEHIVALKR----FQPSVEDK---------------EMYKNY------------
Cg LOC105340863           -EVINSVTEDEF--FPAEKLTTIRR----YQPTSDDI---------------ELFKLY------------
Spu SPPG_06651_SPPG_06650 -QAVRTMDVET---LSADDLTMVQK----LLPTPEER---------------LMLHTHLSSPP-------
Ml ML09832a               -GELVARIKNG---ENMDDIISLKK----FSPTADDI---------------KVFSKIP-----------
Mb MONBRDRAFT_25412       -LESILTLDAE---WTADELEMFKK----ALPKPEEI---------------ELLRLF------------
Sro PTSG_07580            -ISSLLELDEDV--WSADELHILSK----ALPKPDEL---------------QAIALY------------
Ei Eint_101200            -YSILKTPDNP---LGLQDLLNIEK----MYPGQEEV---------------MDLI--------------
Co CAOG_007686            -PKMLCMITDG---LPLEHVIAFKR----FAPTPEEI---------------EAYKNY------------
Tt AMSG_03330             -RAVLELDDSV---LNPEAVSQLLA----NMGTPEEI---------------AAIKSA------------
Dd FORG                   -KAIDTVDNSI---LGKEIIKTLIT----NVPTEQDY---------------QLIKGS------------
Tt AMSG_09522             -RAIVELDEKV---VTREMASQLMKVTFEHETFSEEV---------------HAINAYP-----------
Tt AMSG_11977             -AAIISMSDEV---LKLEQVQQLRM----HAATDEEL---------------MAMRAAASAA--------
Dd FORC                   -RAIRNLDSNK---LSLDGVSSIIS---ANFPTSEEL---------------ASIHEL------------
Md FHOD1                  -AALLGFDEFA---VSKDGIEKLLM----MMPTEEEK---------------QKIQEAQL----------
Md FHOD3                  -IAILNFDEYA---LNKEGIEKILT----MIPTEEEK---------------QKIQEAQM----------
Sp LOC587533              -QAILNMDSMV---MNKEGVEKLLS----MVPSEEEV---------------ARIQEAML----------
Dm FHOS                   -TAILKMDATV---VTREGIDKLLN----MLPTDEER---------------GKIQEAQL----------
Co CAOG_007600            -DVILTQDDRK---VTKEDIRRLLD----LCPTDEEL---------------QAIQAGIS----------
Co CAOG_000966            -DAVLCMHS-----LDRELVQRLAL----LVPTEEEV---------------AAITSRKSM---------
Cg LOC105331928           -AAILKMDNAI---MNREGIEKILT---GMIPTAEEK---------------TNILEAQM----------
Nv NEMVEDRAFT_v1g212492   -QAIISMDSTV---IDREGVDKLLQ----MQPLPEEK---------------MKIQEAQL----------
Ml ML00084a               -QAILNMDPSH---ITRESIASLVK----LIPSDEEK---------------NQITEAKL----------
Aqu 1.225180              -NAILNMDKMF---FNKEMIEKLLK----LMPTEEER---------------TQIQEKHA----------
Md FMN2                   -HAVVNLDNSV---VDLETLQALYE----NRAQSDEL---------------EKIEKHGRSCKE------
Md FMN1                   -QAIFNVDDSV---VDLETLEALYE----NRAQKDEL---------------IKIRKHYETSK-------
Sp LOC579678              -HAVLNVDMSI---IDLENLQSLYE----MRPQADEI---------------KIIKEHTK----------
Cg LOC105332220           -HAILSCDSSC---IDMERLKAIYD----NRADDEEM---------------KKLKKHVD----------
Cg LOC105320770           -HAITSLEVSP---INTDRFAELME----LFGAGSDV---------------DKINAYVK----------
Aqu LOC105316931          -ESCKNLKKCS---LDIDTLARVTN----MITSNELK----------------KLR--------------
Nv NEMVEDRAFT_v1g91019    VEHCLVSDSCL---VIYIKRIGNHE----MRGTKEEL---------------STIEQYLE----------
Dm CAPU                   -HAIYHIDTSV---VSLEALQHMSN----IQATEDEL---------------QRIKEA------------
Mb MONBRDRAFT_6002        -SALYAMDENQ---CKLEKIKSLYE----NRATAEEL---------------DLIKSHINGP--------
Sro PTSG_12168            -QAVYTMDESV---YSLEKVKALHM----NRATQEEL---------------DLMSMHLDSE--------
Mb MONBRDRAFT_26231       -DELKNGDGNSSV-LDEPVVRGLHK----TLPTPEEQ---------------AALQSY------------
Aqu 1.220931              -DIIKDGQYTK---ISIEQLNALAK----LLPSKTTV---------------ELLKSF------------
Aqu 1.222130              -GYISDGDNSK---ISIDQLKALLK----LLPDKNLV---------------DQLKSF------------
Cg LOC105336275           -SMIESGDMNT---IGSERLRGLQK----ILPETDEV---------------NLVKGF------------
Cg LOC105346839           -DLLRAGDPRA---FGVEKLKGLSK----VLPQTDEI---------------ELIQHY------------
Ml ML17997a               -NALIDGDTTV---IPDSTLRRLSS----IIPRDPAL--------------MSALSEY------------
Cg LOC105346870           -AMIKEGDIDK---IGPERLRGLQK----ILPVEDEV---------------TMLKEF------------
Ml ML435812a              -VAIEGCDTTK---LNNDQVTGLLK----ILPDKEDI---------------KAMNGY------------
Md INF2                   -DMIRRGDRTR---FDVEVLKQLLK----LLPEKHEM---------------ENLKSF------------
Sp LOC579910              -TLIKEGNVEGF--GGVERLRGLMK----LLPEKDEL---------------EMLKAF------------
Dd FORA                   -GAISKGDETV---FQPNHIDALIG----FLPSEDDI---------------NNINEFLRE---------
Ei Eint_071180            -RAILDMREG----LNENLVKQLLF----YFPTDEEI---------------ELL---------------
Aq LOC105315748           -EMIEVGLSHPQQKLAAHHFDTIEK----ALTKKEA----------------QTLSEF------------
Md FHDC1                  -EDIHQGNGEH---YGSETLREFLK----LLPESEEV---------------KKLKTF------------
Sp LOC588660              -RLIADGHSNE---IGAEKLKSLLK----ILPENDEI---------------EMLRSF------------
Dm FORM3                  -QLIRQGAHEE---IGAERLRGLLK----IMPEVDEL---------------DMLKGF------------
Cg LOC105346876           -ESLEKGNPEV---ISLPTLQYLMK----VLPDAEEI---------------RMLQKY------------
Dd FORJ                   -DCLTSMDDKK---LSKDMVRVLLH----IVATNEEE---------------EQFKKY------------
Cg LOC105327750           -QLLREGPSEK---IGAEKLRGLLK----IMPYSDEI---------------ELLRSY------------
Dd FORB                   -KAITNLDESK---LNLEDAKSLLK----FVPSSEEI---------------ELLK--------------
Dd FORD                   YDAIYSLDESI---LDLETINQFIK----YIPSKEEI---------------DCIIAFKQQQEQLP----
Dd FORE                   ITYIQSMDESK---MSRDQVKQISK----LLPSREDL---------------AALKEFLQ----------
Dd FORF                   -TALYTLDEDI---FTMESLKALEQ----YLPTDEDM---------------EAIKDYLKK---------
Dd FORH                   -KMQIMLDEKH---FSQENAIYLLQ----FAPTKEDI---------------EAIKEY------------
Dd FORI                   -EAILCFEDGK---LSVEQLIALDA----MLPISEEEY--------------QSLSSAN-----------
Tt AMSG_05276             -DAIMDLDDGL---LTADRIKDLLK----AWITPEEE---------------RELDDYMQDNEGD-----
Tt AMSG_07139             -DAMLSLDEKV---LTAESITFVVK----TLPTTDDL---------------ATVASY------------
Tt AMSG_01072             -EAILKIDLEV---LTLDRVAGLVK----YCIMEEEV---------------ESLSMVP-----------
Tt AMSG_03357             -DALVVVDEGV---LTPERVKRLAA----VRPSAEDE---------------EAVRSYLVT---------
Tt AMSG_02330             -EAILDLDTRV---LNEDAVCGLLK----QLPTPDEI---------------ETLASY------------
Tt AMSG_02465             -ELLLAPDPTV---LKNEFLAELLK----MLPTDLER---------------TLFSEY------------
Tt AMSG_09000             -NAILEWDTQV---LTPQRVRALVR----AAPSDAET---------------EVLTEY------------
Tt AMSG_06348             -QAIMALDEES---LTEQQTKAILG----VAPTDEEI---------------GILQGY------------
Tt AMSG_09641             -AGLRDLSPDV---LTRENVKALAK----AVEAAGKA-----------DELDPVLAGF------------
Tt AMSG_08755             -DIILNLDETR---LTEDQTKMLLK----LVPTAEEA---------------AALARESAV---------
Tt AMSG_01346             -RALVELDDSV---LGADRVARLAK----HLPDAETW---------------TQVASVLDALEPAAVTA-
Tt AMSG_11981             -AMLLSGDDAA---LTGNNLQELGK----LMPSAEER---------------EVLSMY------------
Tt AMSG_04208             -DAILSMDTEA---LSLNQINSLLR----NVPTSEEM---------------GELEGY------------
Tt AMSG_09674             -AAIANTDVSS---FTPHQLSALLK----YAPHDDEL---------------ALVREY------------
Tt AMSG_03032             -AAVAELDVAV---LTPQVTETLLK---TLLPTEEEL---------------PILRGY------------

                          ---------+---------+---------+---------+---------+---------+---------+
                                   290       300       310       320       330       340       350
                          ---------+---------+---------+---------+---------+---------+---------+
Md DIAPH2                 -------KNEYDDLCEPEQFGVVM----------------SSVKMLRPRLHSILFKLTFEEHVNNIKPGI
Md DIAPH1                 -------KDEYDDLAESEQFGVVM----------------GAVPRLRPRLNAILFKLQFNEQVENIKPEI
Md DIAPH3                 -------KNEYNNLCEPEQFAVVM----------------STVKRLRPRLSAILFKLQFEEQVNSLKPDI
Sp LOC592122              -------KDEFNDMNEAEQFCVQV----------------GSIKGLQKRLQAILFKMKFPELITDIKPEI
Cg LOC105331485           -------KDQYQDLADPEQFAVEM----------------SSIKRIHPRLKSMLFKMSFPEMVQDIKPDL
Co CAOG_007583            -------KADPSPLSRADQFVME------------------------SRLTTMLFQLKFPELLGEIKPDV
Dm DIA                    -------KAKGEPLPPIEQFAATI----------------GEIKRLSPRLHNLNFKLTYADMVQDIKPDI
Cg LOC105340901           -------KEEYDDLAEAEQFIATI----------------SDIKRIKPRLQSILFKMTFSEVVDGIKPDL
Nv NEMVEDRAFT_v1g171940   -------KDQISELSEPEQFAVHI----------------SDIKKLEQRLNCLLFRTRFPEEMSDTKPGV
Ml ML02953a               -------KDEHDELCTAEQFAFML----------------ANIPRIEPRLQAMVFKKKFFEEAKEIKPDL
Aqu 1.221683              -------RSKIQDLSEAEQFIVVM----------------SDVKRLEERLECMLFKVRFSEELEELKPMV
Md LOC100617300           -------RDTPSQLSEPDQFVLQM----------------LSVPEYKTRLRSLYFKTTLQEKTEEIKGSY
Sp LOC580555              -------AGQTSQLSEPDKFAFEI----------------SRVPGFKLRLRALMLKAGFHEKVDELVGYL
Cg LOC105334784           -------DGDLDELSKPDLFAYEM----------------SRVPGYEQRLKALLFKGNFNEKITEMKENL
Aqu 1.225685              -------YEDMSKLGPADQFSCIN----------------GPPHQYLAINSQCRKTGQQDQALTYPHNDL
Nv NEMVEDRAFT_v1g238741   -------ADDVSKMDIADIFSFEM----------------SKVPYYNQRLKAMLFRAQFDDKCDEVKPDL
Nv NEMVEDRAFT_v1g198008   -------EVDPSALEGAEVFCLEV---------------AKTVPAYEERIRTMLLKAQLQDRINHIKPYL
Mb MONBRDRAFT_24127       -------DNDSSKIHPADQYWIRV----------------MDLPQLQSRFRLVMLLHSFKDQVEEIREPA
Sro PTSG_06844            -------KSKTEDLAKSDRFLLQM----------------IQVPQYTERVEHLLFMSRFEDERKEAEPSL
Fa H696_04106             -------AEDPSKLDSADLFFLTM----------------LTVPRYEQRLKLLLFRRTFPDKSKEIRQNL
Spu SPPG_03524            -------REEGRPLRQAEAFLKEL----------------LKIDRYEERLRALQFSGGFPERHAAIEQDI
Sc Bni1                   AKPP---EKDPNDLQRADQIYLQL--------------MVNLESYWGSRMRALTVVTSYEREYNELLAKL
Sc Bnr1                   -------GKAVSDLQRADRIFLEL--------------CINLRFYWNARSKSLLTLSTYERDYYDLIFKL
Spb Cdc12                 S------EKDASELSRWDYLYVRL--------------IVDLGGYWNQRMNALKVKNIIETNYENLVRQT
Spb For3                  -------TADVNSLSYFEKFFVLF--------------VVNLRHYFQERMKALKFRSTLFGDLEILEVRM
Spb Fus1                  -------SEKLLELSRFDQIYTLI--------------VVDIDTYYEKRMAALKIKSFLANNFRDFRRQI
Um UM01141                -------DGDISALSKADQFFHEV----------------LGIPRLAERLGCMIYMRKFELELEELKPDL
Spu SPPG_03515            -------EGDIEDLGNAEKYIREV----------------MDIPRLAYRLESMRFRKRFAEEVEEVVPDM
Spu SPPG_01270            -------ADQKDSLASAERFLYEV----------------SEITLYESKLKALHFKTSFSELQDDAEALI
Fa H696_01212             -------IDNFDQLGDCEKFFWEV----------------SKIQRFQGRLESISFRRTFAEKSSECARDI
Fa H696_05026             -------PSMVARLARVERFFWDV---------------CLNVPNYAERVAALTFRCRFDEQSSEVKKNV
Fa H696_04048             -------DGDLALLGPAERYFREM----------------ISISNLETRLDAMILKRQFDKLMLDLTPEV
Um UM04141                -------DEELRLLHPADRLVVLL----------------MTVPHLKEKVKGLLYMTKYKETFDLIKSGM
Co CAOG_002378            -------RGKPEELSKADRYFLDV----------------QTVDHFEDRLNAMYFKRRFNDRLAEITPIV
Md DAAM1                  -------KHELDRMAKADRFLFEM----------------SRINHYQQRLQSLYFKKKFAERVAEVKPKV
Md DAAM2                  -------KHEIDRMARADRFLYEM----------------SRIDHYQQRLQALFFKKKFQERLAETKPKV
Sp LOC583322              -------EKEKDNMAKADRFFFEM----------------SKIDHYEQRLKCLFFKKRFQEKIGEVKPKV
Dm DAAM                   -------SEDIESLARADRFLYEI----------------SKIPHYEQRLKSLHYKKRFMLTINDLVPRI
Cg LOC105341767           -------SKEIDSMARADRFLYEA----------------SRINHYEGRLSALCFKKKFPEKMSDIRPKV
Ml ML06741_ML06744        -------EETMSSLDRADRYFHSA----------------ISIYHYEERIKAVNFKKKFDERIKNITPKI
Mb MONBRDRAFT_8965        -------QDKAFMFAQADRFLWEM----------------HRVPRYEQRLKCLAYIRRYHERIDSLQPEI
Nv NEMVEDRAFT_v1g247373   -------NKEKDNFARADKFLYDM----------------SRIVHYEQRLKALFFKKKFPERMGDLKPKV
Sro PTSG_01821            -------SDKDYLFAPADRFLWEM----------------SKIPRYEQRLRVLAFKRKFRERADSIHPKI
Aqu 1.221952_1.201856     -------LSEFDSFSRADKFMLEM----------------SNVPRYDKRLKALSFTKTFNDRITEIRPAI
Co CAOG_002657            -------KADIANFAKADRFLYEM----------------SAVDHYGERLNALSFKLRFKERVHEIKPLV
Md FMNL2                  -------RKPLENLSDEDRFMMQF----------------SKIERLMQKMTIMAFIGNFSESIQMLTPQL
Md FMNL1                  -------QKPVEELSDEDRFMLRF----------------SRIPRLSERMATLAFLGNFPDTAQMLMPQL
Sp LOC577797              -------KKPINILTPEDRLMIQL----------------CKVDRLSQRLGCMIFMGNFTDTILSFTPQL
Cg LOC105326194           -------RRPLDRLSDEDRFMLQL----------------SKIERLSQKLHIMSFIGNFNENVHHLAPQV
Dm FRL                    -------RKDQQLLTEEDKFMLQL----------------SRVERISSKLAIMNYMGNFVDSVHLISPQV
Aqu 1.227499              -------KKDPKLLPPDDKFLFDL----------------YNIERLKPRLQVIIFMGNLDDDLQLAAPQI
Sp LOC591753              -------ADKYEEMGEAEQFMFQM----------------ARVDRYESKLRLMTFMGIYGELVVTLKPEI
Ml ML131115a              -------SNKLNEFGEAELFCFHL----------------SKVNRYDRKLGIMQFIGTFDEQYAKLSSQV
Mb MONBRDRAFT_34498       -------HDSGKPMAEVDVFLYHL----------------NRVPRLRQKLMLLSYLDSCDEVLHSLSPAA
Sro PTSG_06933            -------HDSGKAMAEIDLFVYRL----------------SRVSRLQEKLQLLVYLDSCQEALETIKPNA
Cg LOC105322386           -------DFQLEDLDEAEQMLVQL----------------MSIARLEDRLRLMIFMDSFPRVADTLLPPI
Aqu 1.229339              -------ASDYETFGEAEQFLYQL----------------AKIPRLEERLGVMSFMGGFDEILLQTQPRI
Mb MONBRDRAFT_31999       -------THHRERLAEAERFMLET----------------LNVDRFESRLRVMAYIGYFDEVVLQAMPQI
Sro PTSG_02093            -------KHQKERFAEAERFMFEM----------------LSVDRYESRLRVMAYIGYFDELVLTVVPQM
Mb MONBRDRAFT_29277       -------PGDKSQLSDIDQFLLKL----------------MEIPNLKPRLDLLLTIHEFPLQFEELSPEI
Sro PTSG_04362            -------PGDKSQLSDIDQFLMRL----------------MEIPNLKARLDLLLTVHEFPLQFEELAPEI
Md LOC103097295           -------QGSPSELHLVDQFMLEM----------------CKIPHLGQRLELLLMIREFPGYVKDLQPLL
Sp LOC100890634           -------RDKPQELEQTDQFMLQL----------------CEIPHLKTRLDILLIVNEFPLQYEHLAPTI
Aq LOC100641843           -------KGDKTSLQSTDQFLIKL----------------CNIELLDTRLDLLFTITEFPAEFDSFRPIL
Cg LOC105340863           -------SDKKSTLDPVDRFMCEL----------------CEIEYIGTRLDLILLLWDFPRQLRCTHESL
Spu SPPG_06651_SPPG_06650 -------KPDAPPLAPAEQFMIEM----------------MQTPDITEMVTASLLNASADHEVTEIVSKL
Ml ML09832a               -------ESTVETLDKADKLMWYM----------------VNTPYFTQRLNIIEVTVSIPDDIDDIKKMV
Mb MONBRDRAFT_25412       -------KGDPSELPEPERFHMAV---------------LERNVDMAAMVDAFMVRLEFFERHDAVASGL
Sro PTSG_07580            -------TGPPEKLAQADKFFWMI---------------HHECPALPVIVEGFQLKLEFESTLHDIFRSL
Ei Eint_101200            -------STPPESLGKVEKAMLEF----------------SKLLDVRKLVEILIFERRFFDEIFLIEKTL
Co CAOG_007686            -------KDNKAELAPADQFLMQL----------------IEIPNLNARLDLLFTLREFPDRLADVEPEI
Tt AMSG_03330             -------DTSEAPLDRPEQFVLDL----------------SEIPLLGKRLLVWKNVQSFAEAAADVSQPL
Dd FORG                   -------EIHESKLDKPERWILEI----------------YGFPMMKERLVAWLFQLEYQEMYNNIIQIL
Tt AMSG_09522             -------ADAEIPLDKPEQFIRDF----------------VAIPNVQERLSGHLFLLSFDEKLADVQPPL
Tt AMSG_11977             -------SEGGPSLDAADTTLLAL---------------ADAVPHLSKRLQVWEFLREFDEAMSDILHPM
Dd FORC                   -------HSNEVILDKPERWCLMI----------------DGFPMIKHRLRCWEFMLKIEDSLKSIIESI
Md FHOD1                  -------ANPGIPLGPAENFLLTL----------------ASIGGLAARLQLWAFKLDYDTMEREIAEPL
Md FHOD3                  -------ANPDLPLGSAEQFLLTL----------------SSISELSARLQLWAFKMDYEVIEKEVAEPL
Sp LOC587533              -------ANPDVPLGSAEQFLHML----------------STISGLEARLNLWLFKMDYDNMEEEVAEPM
Dm FHOS                   -------SNPELPLGSAEQFLLTL----------------ASISELEARLKLWAFRLDFDNSEKEIAEPL
Co CAOG_007600            -------ANPDIPLDTAEEYLNAL----------------GSVPAVQARLKVWSFLHDFEERFNQNASQL
Co CAOG_000966            -------LPPGVALDPADDYLLTL----------------SKISALSERLNVWLKVLEFEEAADTVSRSL
Cg LOC105331928           -------ANPDIPLGTAEQFLLTL----------------SSISELHARLSLWLFKLDYETIESEISEPL
Nv NEMVEDRAFT_v1g212492   -------ANPDVPLGTAEQFLLTM----------------ASLNELAPRLHLWAFKLDYEMLEKEVAEPL
Ml ML00084a               -------ANPDIPLGKEEDFVYTL----------------SVIPNIRCRLNIWAFMIDFDAMEDEVADYL
Aqu 1.225180              -------ERPDLPLGIAEDFLYTL----------------SSVSELEARLSLWKFEYAFQSSEEEIAESL
Md FMN2                   -------KENAKSLDKPEQFLYEL----------------SLIPNFSERVFCILFQSTFSESICSIRRKL
Md FMN1                   -------EEELKLLDKPEQFLYEL----------------AQIPNFAERAQCIIFRSVFSEGITSVHRKV
Sp LOC579678              -------KESAKPLDKPEQFLLEL----------------SEIPDFANRVFCITFQSTFEENLVAVKSRL
Cg LOC105332220           -------KNPDVMLDKPDQFLFEL----------------NQVPDFAERIFCLLFQESFQESISVIDNKL
Cg LOC105320770           -------RKGPGNLDHPEYLLYEL----------------SKMEHFRERVDFLRFRYRAQWQLFEMDQQL
Aqu LOC105316931          -------SCPADCLEQPERFLLKL----------------FAIENFYEKVTCLQHHSHFQENFQPLRQQI
Nv NEMVEDRAFT_v1g91019    -------DNPDAILDRPEQFLLDV----------------SKIVCYEERLACLIARTTVRDGLEEIGQML
Dm CAPU                   -------AGGDIPLDHPEQFLLDI----------------SLISMASERISCIVFQAEFEESVTLLFRKL
Mb MONBRDRAFT_6002        -------DAEKVPLAPADEFLLRV----------------SEIDHFALRAECWLFRANFAENALDLQERV
Sro PTSG_12168            -------KAKKVPLAKPDAFLWEL----------------NKISNFDLRVQCWTFKSTFEENVFTVQERI
Mb MONBRDRAFT_26231       -------DGDVAQLAPAEQYLIQLIKASLKDVWLMLTDVSSAIPDFQLHIEARILMFDIEDLETEYIENL
Aqu 1.220931              -------DGQRSLLGTPEDFFLQL----------------LQVKSYTLRIEAMKVRLEYSERQTELKQVI
Aqu 1.222130              -------NGDKSLLGAGEDFFMRL----------IALKQLANQVIYPVRIEAMQIKLEFADKLHDIKPSI
Cg LOC105336275           -------EGDKEKLGNAEKFFSVF----------------IQLPAFKIRIDGLVLKDEFRLTMDSLLPNI
Cg LOC105346839           -------DGSIGKLGEAEKFYHYL----------------IQLPNFQFRIEAMILKGDFNAQLGAIRPNF
Ml ML17997a               -------NGDLVALDMSELLLVSI----------------SRIPEFETRLKCMLGTIDIPKALESLEGCE
Cg LOC105346870           -------DGDKEKLGNAEKFYVEL----------------IQLQAFDTRINGLVLKDEFKQDVSAIRPNI
Ml ML435812a              -------TGDAALLAEAERFYHTL----------------LKVPEYALRLDCMKFSYEFKPQTDVLGKRI
Md INF2                   -------QEEKAKLASADQFYLLL----------------LNVPSYQLRIECMLLCEETVIILDMIKPKA
Sp LOC579910              -------KGDQTKLGAAEKFYLQL----------------SQLPNYELRIEGMMMKEEHAAAIAYLSPAI
Dd FORA                   -------EKDITKLGPPEQFSMKI----------------HSVPQVKARLQAMKFKYAYESKKSDLKVDI
Ei Eint_071180            -------QNTENVFGRGEEFFKE-----------------SIEEIELMKRCLYYLYFMISFRNQNVCKTL
Aq LOC105315748           -------DGEEESLGKSERFIYRI----------------SQIPWCLFRVKVMKFQLTFDESIQHLSQLL
Md FHDC1                  -------SGDAAKLSLADSFIYLL----------------IQVPNYSLRIEAMVLKKEFLPSCSSLWDDM
Sp LOC588660              -------DGDAAKLGQGEKFLIAL----------------VEVSHYKLRVESMLLREEFTSNMDYLMPSI
Dm FORM3                  -------NGDKARLGNAEKFLLQL----------------LEVPNYKLRIESMLLKEEFAANVAYLEPCI
Cg LOC105346876           -------EGRRLQLGMPEQFVLLL----------------ADIPDYLVLIEGHLTKAESTASLDKLKVSL
Dd FORJ                   -------EGDKSQLSDVDQFIIET----------------LKVPKIRQRLECIEYKIQFESTLQELVLNA
Cg LOC105327750           -------EGDREKLGSAEKFMLCL----------------MDLPHYRIRIEGMLIKEEFTNDMEWVRPAI
Dd FORB                   -------EEDPSCFGKPEQFLWEL----------------SKINRISEKLECFIFKQKLSTQIEELTPDI
Dd FORD                   -------EEERMKLGKSEIFIDKI----------------STIPRLEQRIQALHFKLNFPDKLYHAKPDI
Dd FORE                   -------AEDRSKLSIADQYCIDI----------------GAFPFASEKISMFLLKSELKSRLDEVKPQI
Dd FORF                   -------DGELKMLTKAEHFLLEM----------------DSVSSLAERVKSFYLKILFPDKLKEIKPDL
Dd FORH                   -------QGDQMQLGAAEQYMLTV----------------MDIPKLDSRLKAFIFKQKFEGLVEDLVPDI
Dd FORI                   -------YQSIEQLGNAERFLIEM----------------MSIQHLQQRVQTYLFKLEVCSLLDSIEINN
Tt AMSG_05276             -------AKALARLGEAEQFFVLV----------------ANIPNVHQRLTALQLQLEFGEKVQEISEKL
Tt AMSG_07139             -------DGDLGLLGKSEQYVRTI----------------MGIPRLAQRLRSLQIKLEFEVLVHDVDEGV
Tt AMSG_01072             -------AEMVPKLSNAEQFFYAL----------------KDIPHIRERFDAISARLNFDMQMEELVAGV
Tt AMSG_03357             -------PVPGIVLGKASQFVAAV----------------MDVPDLRAELDLLVFHNEFAELASEAEAGI
Tt AMSG_02330             -------DGDLGVLGKSERVVMAI----------------MDVPRLRPRLESIRTKLQFEERSTDITTGL
Tt AMSG_02465             -------EGEASALSIADQSVMAL----------------MSVPMVESRIRNYMAIDEFDEAAIDITDSL
Tt AMSG_09000             -------TGPRASLPRPVKFMYEL----------------VSVAMLSERLSVMVFLDEAPGHVLDVSHDL
Tt AMSG_06348             -------TDDPKVLGRAERFFMQM----------------IKIPRFQPRLKAFVFKRGFDEAVDDVRPSL
Tt AMSG_09641             -------AGELAHLPANERLLVRV----------------ARVPHWRQRLQVAGAIHEFEHDVGEVVIQA
Tt AMSG_08755             -------SESGTKLHAADAILKEL----------------SSLPRLSDRIDAFILKRELPEQLASVQGDL
Tt AMSG_01346             -------LAMCDAVSPAVALIAGL----------------QSIPRLHARLRAFEMQLSFDEVMGEMEHQV
Tt AMSG_11981             -------DGPKKALESSNLFMLEM----------------MSIPRFDERIQVAVARREVAPLCADVREQL
Tt AMSG_04208             -------DGDRALLAPAEAFLIET----------------LSISHYASRLEAFQFRLKFKERLDELLPDL
Tt AMSG_09674             -------LDHEPELDSIDALGAPE----------RFFAAILDIDCYSERVAGMLLRLEFDSMVADLRDRL
Tt AMSG_03032             -------AGDHELLTPGDALAVAL----------------ASIPRAREAVSAHAFMLSYPEGEAAVSAGM

                          ---------+---------+---------+---------+---------+---------+---------+
                                   360       370       380       390       400       410       420
                          ---------+---------+---------+---------+---------+---------+---------+
Md DIAPH2                 MAVTLACEETKKSES---FNRLLELVLLVGNYMN----SGS-RNAQSLGFNINF-------------LCK
Md DIAPH1                 VSVTAACEEVRKSEN---FSSLLEITLLVGNFMN----AGS-RNAGAFGFNISF-------------LCK
Md DIAPH3                 LAVSAACEEIKKSKS---FSKLLELVLLMGNYMN----AGS-RNAQTFGFNLSS-------------LCK
Sp LOC592122              ATVTKACEELKHSKS---FNKLLELILLFGNYMN----SGS-RNAGSLGFDLNF-------------LTK
Cg LOC105331485           VAAKEALEEIKTSSK---FANVLELILLMGNILN----TGS-RNAQSIGFDISF-------------LPK
Co CAOG_007583            VSVTLSLKKLRSVLE---------MVLLVGNYMN-----SGSRNAGARGFKIDQ---------------R
Dm DIA                    VAGTAACEEIRNSKK---FSKILELILLLGNYMN----SGS-KNEAAFGFEISY-------------LTK
Cg LOC105340901           MAATVALEEIKTNTK---FARILELILLVGNYLN----SGS-RNAQSLGFDISF-------------LSK
Nv NEMVEDRAFT_v1g171940   VNATAACREVKTSPK---FAKLLELILLMGNYMN----TGS-RNEGTIGFEISY-------------LTK
Ml ML02953a               TYVIAACEELKTSEK---FGKCLELILLIGNYMN----SGS-RNAESYGFKLNF-------------LTK
Aqu 1.221683              NSVTQACREVKNSKK---FSQLLELVLLMGNYMN----TGS-RNAQSFGFDLSY-------------LTK
Md LOC100617300           ECVHQASLELKNSKK---LAKILEFVLAMGNYLN----NGQPKTNKTTGFKINF-------------LTE
Sp LOC580555              NMIQQASSELRQSQK---LAKALELVLAMGNYMN----QGNQRVAGATGFKISF-------------LNE
Cg LOC105334784           QHIRKASKELRHSRK---LAKLLELILAMGNYMN----KGNQRVGEAIGFKISF-------------LSQ
Aqu 1.225685              NSIILASQELCENRK---LKKIFELVLSIGNYMN--------VGYKAEGFRIHF-------------ISK
Nv NEMVEDRAFT_v1g238741   EAVIDAAAELRTSDK---LQRVLELVLMTGNYMN----KGNTRIAGAQAFKISY-------------LTK
Nv NEMVEDRAFT_v1g198008   TTVIEANKEIRNSTK---LSDYLQMVLTVGNFMN---------GSQTAGFRVAF-------------LTK
Mb MONBRDRAFT_24127       QRLLRGSKLLRHNQS---FQHLLDVVLAFGNYMN-----ASNNAPWADGFQLTF-------------LTK
Sro PTSG_06844            DDILKASEIVRSNKS---FHRLLETVLLIGNYMN-----SSNNKKCAVGFKLPF-------------LTQ
Fa H696_04106             DAIMAACRTLKASKH---FGTLLELILVFGNFMN----TGT-AKGNAKGFRLSS-------------MHK
Spu SPPG_03524            SVCSSALTALQTSEA---WTGLLEFILTIGNYLN-----SGSFIGQVHGFRIGS-------------LNK
Sc Bni1                   RKVDKAVSALQESDN---LRNVFNVILAVGNFMN-------DTSKQAQGFKLST-------------LQR
Sc Bnr1                   QKIDDAISHLNRSPK---FKSLMFIITEIGNHMN---------KRIVKGIKLKS-------------LTK
Spb Cdc12                 KLIGRAALELRDSKV---FKGLLYLILYLGNYMN-------DYVRQAKGFAIGS-------------LQR
Spb For3                  KEVIDTSDSIMEDKN---FAEFFQVLLIIGNYFN-------EPYDRASAFSLYM-------------IYR
Spb Fus1                  RKLHCASLELKSSLH---FKYFLNLVLHIGNFMN-------DAPRRAKGYRLES-------------LLR
Um UM01141                RILKHAVDEINASSK---FKAVLGTVLTVGNVLN-----AATFRGEAAGFQLSD-------------LLK
Spu SPPG_03515            ETVLLACEQLKNSKR---LRKLLETVLVVGNYLN-----GTSFRGDAHGFKLEA-------------LLN
Spu SPPG_01270            AWLTSASEEVVSSKK---FKELLQIILALGNYMN------TGQRGGAYGFKLNS-------------ILK
Fa H696_01212             ARINGGSSALSSAVM---FRQVLELILAVGNYLN------TGFRGGAYGFKIDA-------------LLK
Fa H696_05026             DAILLASKQTYSAKH---LQRIMRTVLEIGNYLN-----SGTFRGQAQGFRLDA-------------LSR
Fa H696_04048             ESINKANNELLKSKV---FKELLQHVLAIGNYMN-----GSSFRGGAYGFRIDS-------------IIK
Um UM04141                VKVRDASEGLMKAKA---FARLLSLILMMGNYLN-----STGVQGGAFGFKITS-------------INK
Co CAOG_002378            STISAASREVADSQK---LKSLFELILALGNHLN-----GGTTRGGAYGFKLET-------------LGK
Md DAAM1                  EAIRIGSEEVLKSTA---LRQLLEVVLAFGNYMN------KGQRGNAFGFKLSS-------------LNK
Md DAAM2                  EALLLASRELTRSRQ---LKRLLEVVLAIGNYMN------KGQRGGAYGFRVSS-------------LNK
Sp LOC583322              EALLKASKEVGSSRK---LRKVLEIVLAFGNYMN------RGARGNASGFKISS-------------LNK
Dm DAAM                   TSVMEASREVARSRR---LRKLLELVLALGNYMN------RGARGNASGFRLAS-------------LNR
Cg LOC105341767           EAIKGASSELMKSRN---LRQILEIILALGNFMN------RGQRGNASGFRISS-------------LAN
Ml ML06741_ML06744        RALVKASTEVVKSNK---LKEMLTLLLGFGNYFN------FGKRGNAMGFKLET-------------LTK
Mb MONBRDRAFT_8965        EAVQQASQQVVASKG---LESILALWLALGNYMN------RGARGKAHAFKLDS-------------LLK
Nv NEMVEDRAFT_v1g247373   QAVIMACKEVTRSKR---IRTLLEVILAFGNYMN------RGARGNATGFKLAS-------------LNR
Sro PTSG_01821            AAVHTASEELITSEG---IKQFLQIGLAVGNYMN------KGARANVHGFKLDG-------------LLK
Aqu 1.221952_1.201856     EDITSSCHELLMSDK---LRKLLEVILAFGNIMN------RGLRGNAFGFKLSS-------------LNR
Co CAOG_002657            DAVLLASKEVRSSPQ---LRKVLEILLAFGNYMN------RGARGNAYGFKLSS-------------LSK
Md FMNL2                  HAIIAASVSIKSSQK---LKKILEIILALGNYMN------SSKRGAVYGFKLQS-------------LDL
Md FMNL1                  NAIIAASMSIKSSDK---LRNILEIVLAFGNYMN------SSKRGAAYGFRLQS-------------LDA
Sp LOC577797              NAITSASLSIKNSAR---IKKLLEVILAFGNYLN------SSKRGAAYGFKLQT-------------LDT
Cg LOC105326194           NAIIAASMSLRSSTK---VRKILEIILAIGNYMN------SAKRGAVYGFKLQS-------------LDM
Dm FRL                    QSIAGASTSLKQSRK---FKAVLEIVLAFGNYLN------SNKRGPAYGFKLQS-------------LDT
Aqu 1.227499              DAVIAASKSVLNSEN---FKKIVEVILAFGNYIN------SSKRGGVYGFKFQS-------------FDI
Sp LOC591753              QAIVKACDSIVTSGK---LKKLLEIVLAFGNYMN------SSKRGPAIGFKLES-------------LQR
Ml ML131115a              TAVKEASHSITVSDR---LKKVLEIILALGNFMN------SQRKGLAVGFKIQS-------------LSK
Mb MONBRDRAFT_34498       NKLETASRSLVESQR---LRQLLSIVLAFGNYMN------SQRRGGAYGFKLSV-------------FTR
Sro PTSG_06933            DVIVAASESLLASKK---IKKLLEIILAFGNYLN------SQRRGCAYGFKLSA-------------FDR
Cg LOC105322386           ADLMKKSTCLLRCTK---LQKIFEIILAVGNFIN-------GNRKQACGFRVSS-------------LPL
Aqu 1.229339              DAVLNASLSIHRSSR---LKKVFEVILAFGNYMN------SSKRGTATGFKLAS-------------LER
Mb MONBRDRAFT_31999       EAVLAASQALQHSTA---FKKLLEIILAFGNYMN------SAKRGPAYGFKIET-------------FKT
Sro PTSG_02093            EAVISASECLINSAS---FRKLLEIILAFGNYMN------SAKRGSAYGFKLAT-------------FDR
Mb MONBRDRAFT_29277       SLTLNACKQLNGSNK---FKDVLWHILSIGNYIN-----GSTPKGGAHGFMLKS-------------LTK
Sro PTSG_04362            EVTLNACKELHKCPK---FDEVMHYVLSIGNYVN-----GGTNKGACHGFQLKS-------------LVK
Md LOC103097295           NQKIQACQQLKASQM---FVAILEYLLAIGNYLN-----EKAGKEKARGFRLSS-------------LSK
Sp LOC100890634           EHVLDSLDVLCNSVR---FVSVLEYVLAVGNFIN-----SGCSKGIAMGFKLGT-------------LPK
Aq LOC100641843           TLACSACKVLNESKS---FISVMEYVLAMGNYIN-----ANTKKGGAYGFKLSS-------------LTK
Cg LOC105340863           EELSQACSDLKTNTY---LVQLMEYILAVGNVMN--------SSHKTHGFPLTS-------------LRM
Spu SPPG_06651_SPPG_06650 DKCITVCEEIKTSEK---LKVLLRSVLELGNLTN---YEYSNGARGGAGFRPWMGKEARALGVKVDGLAR
Ml ML09832a               DNILEVCRVLLNSNS---FLRFLEKILTIGNMMN------AAIKKTSPGFKLSST------------LPK
Mb MONBRDRAFT_25412       ATLETACSCLQASTN---LRVVLKLALDLGNLTNYSYAH-PSQRRLAHGISTES-------------LLK
Sro PTSG_07580            ATVNDACKALRDATD---LHRALRMALELGNMTNTVYAPPHLRARQAYGISASS-------------LCK
Ei Eint_101200            LGLLEVCNRILDSQS---LRIVLRTILEIGNTMN---FRYSISRKKANGFKLSS-------------LYV
Co CAOG_007686            QMTLAACKDLLASKE---FEEVLQYLLAMGNYLN-----GSTPRGGAYGFKLNT-------------LMK
Tt AMSG_03330             AALDDAISETKSSPL---LLDIIAHVLAVGNYLN-----GSTSRGQAMGYDLDS-------------LFK
Dd FORG                   EKLQNAIKDTKSSDS---LKKILGIVLVLGNYMN-----GGSGRGQADGFTLEI-------------LDS
Tt AMSG_09522             ETFIEAVAQLESSTA---FATTLSVVLSVGNYLN-----GSTSRGQADGFDLEA-------------LKM
Tt AMSG_11977             RLVKEALDALTTSTK---LQVFLSAVLAAGNYLN----GGNKRRGQADGFGLDI-------------LAK
Dd FORC                   DTVLLACKELRTSIT---INCLFSLLLQLGNYLN----GGHLYRGQSDGFNLES-------------LSK
Md FHOD1                  FDLKQGMEQLAQNPT---FRCILATLLAVGNFLN---------NTKSCGFELSY-------------LEK
Md FHOD3                  LDLKEGIDQLENNKT---LGFILSTLLAIGNFLN---------GSNAKAFELSY-------------LEK
Sp LOC587533              ADLKKGIEDLRASKT---FKKILSTLLAIGNFLN---------GGRAAGFNLEY-------------LSK
Dm FHOS                   MDLKQGIEILRQNRT---FRSILSTLLSVGIFLN---------GAPVKGFQIEY-------------LAK
Co CAOG_007600            LSIKLAVSELHDSNA---LKTVMSLVLAIGNHLN-----AGSARGLAKGFQLDV-------------LNK
Co CAOG_000966            MYLKNATDELRSSQA---FRAILAIVLAYGNALN-----TGTAKGSADAFSLDT-------------LNK
Cg LOC105331928           CDLKKGVDELKKNKT---FKCILSVILTIGNFLN---------GAQARGFSIEY-------------LAK
Nv NEMVEDRAFT_v1g212492   MDLKEALEELNKNNT---FKHILATLLAIGNFLN---------GKKVKGFQLDY-------------LSK
Ml ML00084a               MDLKECCSELQSCKT---LHLIISYLLEIGNFLR---------QEKSDGFDLTF-------------LSK
Aqu 1.225180              MDLKGAVEEIRTSNT---LKLVVGALLSIGNVLN---------GQKVEAFELDY-------------LSR
Md FMN2                   ELLQKLCETLKNGSG---VMQVLGLVLAFGNYMN----GGNKTRGQADGFGLDI-------------LPK
Md FMN1                   EIITRASKGLLDMKS---VKDILALILAFGNYMN----GGNRTRGQADGYSLEI-------------LPK
Sp LOC579678              TIIWDICEHLRNGSS---VKQFLALVLAVGNYMN----GGNRTRGQADGFGLEI-------------LPK
Cg LOC105332220           NNLKMTSEMLNNGKS---VRDILGIVLAIGNYMN----GGNRSRGQADGFGIEI-------------LAK
Cg LOC105320770           RELHTACDEITNSLS---LKNLLETLLAVGNYLN-----GSSQNGQADGFSINI-------------LNK
Aqu LOC105316931          HTLDSAYKLLCRPHDK--LCQVLALVLLLGNKMN----ADSSSRSNALGFKLDI-------------LTE
Nv NEMVEDRAFT_v1g91019    TNFRLVCEELQKGKN---VHNIMGLILAFGNFMN----GGNIARGQADGFDLEI-------------IPK
Dm CAPU                   ETVSQLSQQLIESED---LKLVFSIILTLGNYMN----GGNRQRGQADGFNLDI-------------LGK
Mb MONBRDRAFT_6002        TALGRACDRLRSCKA---IPTLLGLILALGNYMN-----GGTKRGQADGFSLNI-------------LTK
Sro PTSG_12168            DAVRKSCIALRENAF---VQTVLAHVLAFGNYMN-----GSTRRGQADGFSLVI-------------LAK
Mb MONBRDRAFT_26231       NTFKAALDALDDSPC---LMKYLTLIREIGNFVN-----FGSFAGGAAGFKLQS-------------LLK
Aqu 1.220931              NTLRMAISEVLDSSS---IRDICYVALVTGNVIN-----AGGHAGSAFGFTISS-------------LQK
Aqu 1.222130              ELLTLGVQGKGKREREDALRDICYVALITGNIIN-----GGGRAGDAYGFKMSS-------------LRK
Cg LOC105336275           TAFVSACQHLLENES---FKVFLRYVLHAGNFMN-----AGGYAGNAMGFRINS-------------LNK
Cg LOC105346839           QVLHTLCRRLFDNHS---LKTFLRYVLHTGNFLN-----KGSGSGNALGIRISS-------------LEK
Ml ML17997a               NHYSSVIKSLLDLNCP--FFDLLKLVLDIGNTLN--------DGPIVHGFKLEA-------------LQQ
Cg LOC105346870           ESVVNACQHLLHNES---FEMFLRYVLETGNFMN-----AGGYAGDAKGFKISS-------------LNK
Ml ML435812a              TNCLKAGNAILESTE---VKELLHIMLVVGNFIN-----TGGYAGNAAGFKLSL-------------LTK
Md INF2                   EVIRKACESLLTSQR---LPIFCQLILKIGNFLN-----YGSHTGDADGFKIST-------------LLK
Sp LOC579910              NITAQASQDILESKM---LEEFLALILVTGNYIN-----AGGYAGNAIAFKISS-------------LLK
Dd FORA                   DNFKQGTQEIKGSEK---IPKLLEVILILGNFIN-----GGTARGNAYGFKLNT-------------ITK
Ei Eint_071180            RILERYYTVLLESKE---FRRFLGITLVAGNHLN-----RGSFLGNAEGFTMES-------------IPK
Aq LOC105315748           DLIKLGLDELVKSES---LREVFFTILLIGNIIN-----GNNNQGKAFGFTIPS-------------LEQ
Md FHDC1                  STLRMATKELMSCEE---LHSILHLVLQAGNIMN-----AGGYAGNAVGFKLSS-------------LLK
Sp LOC588660              ESIIEASKELLKSTS---LKDILHLVLLTGNFLN-----AGGYAGNAVGFKMSS-------------LLK
Dm FORM3                  NSMLYAGDDLLNNKT---LQEVLYMVVVAGNFLN-----SGGYAGNAAGVKLSS-------------LQK
Cg LOC105346876           NSLTNVCKAVLENQQ---FKQFLHFLLCAGNFLN-----YGSLQGDAAGIKLSS-------------FER
Dd FORJ                   KCVQQVSTSIMSSTS---FHGLLHFILRIGNYMN-----AGSSRGNAEGFKLGF-------------LLT
Cg LOC105327750           EAVITSAKDIKGNTN---LHEVLYLVLLAGNYLN----AANSSIGDAAGFKLSS-------------LIK
Dd FORB                   NALLKGSMETKNNKS---FHQILEIVLSLGNFIN-----GGTPRGDIYGFKLDS-------------LSG
Dd FORD                   RKFNEAFVQLQNNN----IFAIMELILSIGNFIN-----FGTNRGNASGFKIDS-------------INK
Dd FORE                   AAVSVACDEVYKSKK---LIRIIEIILVLGNFIN-----YGTPRGDISGYKLDS-------------LIK
Dd FORF                   ELFTKTIKDIKNSKN---FLKVMEVVLIIGNFLN-----GGTARGDCFGFKLDA-------------LLK
Dd FORH                   KAIKAASLELKKSKR---LSDILKFILAIGNYVN-----GSTTRGGAFGFKVLE-------------TLP
Dd FORI                   NQLSKAIEQLRNSRK---FIKVLKVIFHIGSILN-----RGTYLNSTKGFKLDS-------------LSK
Tt AMSG_05276             ELNARTVEAVRSSEA---LEQLLEIILAIASFVN---------QTWVKALPLAS-------------LLK
Tt AMSG_07139             VALSGALTAIHESKA---LGKLFEILLAIGNFMN---------SKKERGFHLDF-------------LAK
Tt AMSG_01072             QAVRTAIVDVQLSSG---FKRLLALILDLGNFMN----GVKGFKGPTVGFNVDY-------------LLR
Tt AMSG_03357             AVVHAAVGSLASGVH---LVRILQLVLAVVNYTA-------SSARPILGFAASS-------------LNA
Tt AMSG_02330             TMVSAALTDILESQA---LSKVLELVLAVGNFMN---------GYPSLGFRLSF-------------LNK
Tt AMSG_02465             ATVQLACDQVLASRG---LRSLMGAVLVVGNYCN-----KGTPRGGSKGFKFSS-------------LAK
Tt AMSG_09000             VSVAGALHALDTCTS---LMSLLRVVRRIVNFMG-----GASKSRPVAGFRLSV-------------LTR
Tt AMSG_06348             DAVLTACNELAESKN---FQELLTVILAFANYMN-----NGTFRKDMPGIKWDN-------------LTN
Tt AMSG_09641             ERIERVLAAIFDSAP---LHRMLHRLLFCCNVLN----GKLGARGEAAGFRLGS-------------LIQ
Tt AMSG_08755             DAMIKAIRDVTTSDG---LRKLMALVLAVANYMN-----RGSFRGNQTSIQLDS-------------LLV
Tt AMSG_01346             GLALSACSQVVASDA---LAKVLRCVLDVGNYLN------AGGKLQAGGFKLDA-------------LLK
Tt AMSG_11981             ELLGAGVGVLRDSDS---FRRVLEILLAIGNYCN-----GGTARGGVYGFKLHS-------------LTK
Tt AMSG_04208             NAITTASEAIKDSAA---FKRVLEHTLALSNYLN-----GGGFRGELYGFQLSS-------------LPK
Tt AMSG_09674             DALTRGVTQARSSST---LRSLLVLVRRIGNRLN-----AGSRRGNAAAFKLDI-------------LSK
Tt AMSG_03032             SKLSGALAALRDSAE---LRSVLQRVLVFGNVLN-----EGTARGRAQGFRFSI-------------CAK

                          ---------+---------+---------+---------+---------+---------+---------+
                                   430       440       450       460       470       480       490
                          ---------+---------+---------+---------+---------+---------+---------+
Md DIAPH2                 IRDTKS-----SDQKTTLLHFLAEICEEKY-------------------------------------RDI
Md DIAPH1                 LRDTKS-----TDQKMTLLHFLAELCENNY-------------------------------------PDV
Md DIAPH3                 LKDTKS-----ADQKTTLLHFLAEVCEEKY-------------------------------------PDI
Sp LOC592122              LRGTKS-----VDNKINFLHFLADQVQTIY-------------------------------------PEI
Cg LOC105331485           LQNTRA-----ADGKTTLVHYLAQVVEEKH-------------------------------------PDL
Co CAOG_007583            FGNTKT-----HDNKQTLLHFLADLLEKKR-------------------------------------PEL
Dm DIA                    LSNTKD-----ADNKQTLLHYLADLVEKKF-------------------------------------PDA
Cg LOC105340901           LKNTKT-----QDNKSTLVHFLVSIIEEKY-------------------------------------PDL
Nv NEMVEDRAFT_v1g171940   LSSTKS-----VDGQRNLLHFIADAVENKY------------------------------------SSEI
Ml ML02953a               LQNTKA-----HDNRSNMLHFLANLLENRY-------------------------------------PQW
Aqu 1.221683              LGGTKS-----ADMTTTLLHFLANTVELRY-------------------------------------PHL
Md LOC100617300           LNSTKT-----VDGKSTFLHILAKSLSQHF-------------------------------------PEL
Sp LOC580555              LDTTKT-----SDNKATFLHVVAKAVHSNV-------------------------------------PEV
Cg LOC105334784           LDITKT-----KDNKTTFIHVLADAVVTRF-------------------------------------PDV
Aqu 1.225685              LKDHKT-----NDGKSTLLHFLVKTIINKY-------------------------------------PLV
Nv NEMVEDRAFT_v1g238741   LNTTKT-----TDNKSTLLNFLVQKIEERC-------------------------------------PEL
Nv NEMVEDRAFT_v1g198008   LVFIKST----PDKNVSFLDYITRQIIRKN-------------------------------------PEL
Mb MONBRDRAFT_24127       LSDCKS-----SDNKLTLLDFLAELVEDEK------------------------------------VPQL
Sro PTSG_06844            LKNTKT-----VDNKGTLLHFLAELAVDNR------------------------------------IPQL
Fa H696_04106             LVDTKS-----ANNQQTLMQYIITLLEQHM-------------------------------------PEL
Spu SPPG_03524            LVNTK------ATSKVSLLHFIAGTVDAKF-------------------------------------PQF
Sc Bni1                   LTFIKD-----TTNSMTFLNYVEKIVRLNY-------------------------------------PSF
Sc Bnr1                   LAFVRSS----IDQNVSFLHFIEKVIRIKY-------------------------------------PDI
Spb Cdc12                 LPLIKN-----ANNTKSLLHILDITIRKHF-------------------------------------PQF
Spb For3                  LETLRD-----SSSALTLMHYFDEIIRTRF-------------------------------------PEL
Spb Fus1                  ASMIKN-----DKTGLTLLHTIEKIVRTHF-------------------------------------PQL
Um UM01141                LKETKPSQP--TPSTPTLLHYLVRVLNKTD-------------------------------------KTL
Spu SPPG_03515            LKDTRASKNN-HRTVSTLLHYLAKKLDEKE-------------------------------------PEL
Spu SPPG_01270            MGDTRSGV---QGRKHTLLHYLTELLEKKF-------------------------------------PDV
Fa H696_01212             LSDTRSSHA--DFDRHTLLHFLVEVVETRY-------------------------------------PAL
Fa H696_05026             LPETRG-----RPASFTLMHYIAQALGNPP----------VVLADVQADGADGTPSISIAQREPPRDSVA
Fa H696_04048             FAETKATP---NAPFPTLLHYLAHYFDKID-------------------------------------ESF
Um UM04141                LVDTK------ASDGTTLLHFVERTISKCF-------------------------------------PEV
Co CAOG_002378            LGDTR------TNNNRSFLHFFADLLTRKF-------------------------------------PEL
Md DAAM1                  IADTKSS----IDKNITLLHYLITIVEKKY-------------------------------------PKV
Md DAAM2                  IADTKSS----IDRNISLLHYLIMILEKNF-------------------------------------PDI
Sp LOC583322              IMDTKSS----SNRNVTLLHYLIEMLEKKF-------------------------------------PDV
Dm DAAM                   LADTKSS----AAKGTTLLHYLVQVIERKF-------------------------------------KDL
Cg LOC105341767           LIDTKSS----TSKHVTLLHYLVDLIEKKF-------------------------------------RSV
Ml ML06741_ML06744        ICDTKS-----ADNQLTLLVYIVETVEMIF-------------------------------------PDL
Mb MONBRDRAFT_8965        LADTRST----SRRDYNLMHYAVHCIDTQN-----------------------------------AFAEA
Nv NEMVEDRAFT_v1g247373   IVDTKSS----ANSRITLLNYLVTVLEKSY-------------------------------------PDV
Sro PTSG_01821            IADTRSG----RRKDFNLLHYIVDLVDSMP-----------------------------------MLKPA
Aqu 1.221952_1.201856     IIDTKST----TDNEMTLLHYLVQMLEAKF-------------------------------------PDV
Co CAOG_002657            VMDTKAS----TNKRQTLLHYLVIVVDAKY-------------------------------------PAI
Md FMNL2                  LLDTKS-----TDRKQTLLHYISNVVREKY-------------------------------------HQV
Md FMNL1                  LLEMKS-----TDRKQTLLHYLVKVIGEKY-------------------------------------PKL
Sp LOC577797              VLDTKS-----ADRKITLLHYIVGTIHQKF-------------------------------------PDV
Cg LOC105326194           LTDTKS-----KDKNVTLMHFLVQTVQAKF-------------------------------------PEI
Dm FRL                    LIDTKS-----TDKRSSLLHYIVATIRAKF-------------------------------------PEL
Aqu 1.227499              LTEFRSP----ADKKFTLLHFVADVLRSQY-------------------------------------PHS
Sp LOC591753              LTFVKS-----TDRSHNFLHYLVEAVNRCY-------------------------------------PDI
Ml ML131115a              IAETHS-----GDYKFTLLHYIVNTIHNNM-------------------------------------PEL
Mb MONBRDRAFT_34498       LFDTRS-----RDRSQSVLNYVVAAAEEMY-------------------------------------PDC
Sro PTSG_06933            LLDIRS-----RDRSQNLMNFVADVVMHKF-------------------------------------PDV
Cg LOC105322386           LEQIRS-----GDRSLNLLEYIAELVVRHY-------------------------------------YDV
Aqu 1.229339              LLDTNS-----TDKKQNLLHYITHVVEKVY-------------------------------------PNL
Mb MONBRDRAFT_31999       LLDTKS-----SDRKMTLLHYLVKVVQNHY-------------------------------------PDV
Sro PTSG_02093            LLDTKS-----HDRKQTLLHYLVHTVEDRF-------------------------------------PQV
Mb MONBRDRAFT_29277       LADSKG-----RDKKTTLLDFAIEHLQQFS-------------------------------------PKL
Sro PTSG_04362            LADARG-----RDKKTTLLDFLVMTLREKK-------------------------------------PAL
Md LOC103097295           LSLLRG-----KEKKFTLVHALAEQILLHQ-------------------------------------PHL
Sp LOC100890634           LAECRA-----RDKNFTLLKYLVQQIHKHE-------------------------------------PDL
Aq LOC100641843           LIEFKA-----QDSKHTLLHYLVELLHEND-------------------------------------TEL
Cg LOC105340863           FMDMRG-----KTTDFTFSHFLVVMLEEKD-------------------------------------PEI
Spu SPPG_06651_SPPG_06650 LRDVKS-----ADGKWSLMSFLVDMVERSR-------------------------------------GDV
Ml ML09832a               LATIKS-----QDKSVSLLDFIVEQAVLLD-------------------------------------GDC
Mb MONBRDRAFT_25412       LRDIKAG----KDRSTSLLTFLAMTIADQR-------------------------------------PEC
Sro PTSG_07580            LKDIKAA----ADKKIDLLAFLAQSLERKW-------------------------------------PGC
Ei Eint_101200            FSNYR------GKNNTSLFPFLFHVLEANG-------------------------------------VRV
Co CAOG_007686            INEVHG-----ADRKYTLVDFLLETLQKQN-------------------------------------PAL
Tt AMSG_03330             INDLKD-----SRNKSTLLHFVVNEIMDKA------AATAAAATAERSSDGDGDEQQQPSEAATSNQTDP
Dd FORG                   LATSKD-----VENKTSLLDYVSKISMEKY-------------------------------------PKT
Tt AMSG_09522             TYNTKS-----MDNKSTVLDYIVSLIRRDY-------------------------------------QSA
Tt AMSG_11977             LSATK------GEGGMSLLLFLTYWCMDQL-------------------------------------PDF
Dd FORC                   MIEIKD-----NSNSGSLLDFAIKTLYQQS---------------------------------PMKGNSN
Md FHOD1                  VSEVKD-----TVRRQSLLYHLCTLVLQSQ-------------------------------------PDS
Md FHOD3                  VPEVKD-----TVHKQSLLHHVCTMVVENF-------------------------------------PDS
Sp LOC587533              VPEVKD-----TVHKQSLLHHLAASVMEQF-------------------------------------PES
Dm FHOS                   VPEVKD-----TVHKHSLLHHLCHMVMESS-------------------------------------SDT
Co CAOG_007600            LQDAKD-----VTGKVTLLQHLVTLVLEEY-------------------------------------PAA
Co CAOG_000966            LTSIKD-----VTGKASLLDHIVRYVVEKY-------------------------------------PAG
Cg LOC105331928           IPEVKD-----TVHKHSLLHHLCAIIIEQF-------------------------------------PDT
Nv NEMVEDRAFT_v1g212492   VPEVKD-----TVHKQSLLYHLCCMVMEKF-------------------------------------PDT
Ml ML00084a               VADIKD-----TVKKQTMVHHVACMMHENH-------------------------------------PAQ
Aqu 1.225180              VNTVKD-----TVHKTPLMVHLVELVIEQF-------------------------------------PES
Md FMN2                   LKDVKS-----SDNSRSLLSYIVSYYLRNF--------------------------------DEDAGKEQ
Md FMN1                   LKDVKS-----RDNGINLVDYVVKYYLRYY-------------------------------DSAEAGTEK
Sp LOC579678              LKDVKS-----ANNDANLLEYIVACYVHKI-------------------------------DKADSETES
Cg LOC105332220           LRDVKT-----KDNRMTLLQFIVSTYVSKF------------------------------ERDALAGTER
Cg LOC105320770           LKDIKD-----IDDKGNLLEFIMKMYCQFY-------------------------------EVEIDIGCP
Aqu LOC105316931          LKDVRS-----CDGSSNLLKFIVQSYVDSH-----------------------------------PEISG
Nv NEMVEDRAFT_v1g91019    LKDVKS-----RNNTSNLLCYLVQEYVMIF--------------------------------DKDAGTLS
Dm CAPU                   LKDVKS-----KESHTTLLHFIVRTYIAQR-------------------------------RKEGVHPLE
Mb MONBRDRAFT_6002        IRDVKS-----QDNSSNLLNYVVKEMASQP---------------------------------LTDDVEE
Sro PTSG_12168            LRDVKT-----QDNSSTLLAFLGARFSHTL-----------------------------TRDDPTAGTDE
Mb MONBRDRAFT_26231       LREVR------GANGVTLLNFIAANLNEEQ------------------------------------PQLL
Aqu 1.220931              LKDTRA-----NKSNMSLLHYITGLFDQQL-------------------------------------PDV
Aqu 1.222130              LKDTRA-----NVPRMSLLHYIAQVCQDQD-------------------------------------PAL
Cg LOC105336275           LMDTRA-----NKPRVTLLHYLVGEAEKEN-------------------------------------HDA
Cg LOC105346839           LMNTKS-----TTSKRTLLHYLVETAEDKD-------------------------------------PDA
Ml ML17997a               LKSMKAP----RQPALTLLHFLTQSLAKTH-------------------------------------PET
Cg LOC105346870           LRDTRA-----SNPRVTLLHYLVEEAEKRD-------------------------------------KDA
Ml ML435812a              IHEIKS-----NKPRMTMMHVLVESIEKNK-------------------------------------PEL
Md INF2                   LTETKA-----NQSRVTLLHHILEEVEKNY-------------------------------------PDL
Sp LOC579910              LQDTRA-----NKPRMTLMHYLVEMVAEKD-------------------------------------PEL
Dd FORA                   LADTKS-----TDNKLSLVNYLTRVVIKDF-------------------------------------PHL
Ei Eint_071180            ILEVK-------NDGESLLSLLKRKIDG---------------------------------------EQL
Aq LOC105315748           FTALVANV---NTKGTNFIHYLVTVIENYL-------------------------------------PHL
Md FHDC1                  LADTKA-----NKPGMNLLHFVALEAQKKD-------------------------------------AVL
Sp LOC588660              LVETRS-----NKPRMNLLHYVAQLAEEKN-------------------------------------PEL
Dm FORM3                  LTDIRA-----NKPGMNLIHFVALQAEKRN-------------------------------------PEL
Cg LOC105346876           LMEVKS-----GVPNLSLLHHLVKVANDKD-------------------------------------DSM
Dd FORJ                   VGNTKS-----LDNKTSLLNYIIQFISEKY-------------------------------------PQF
Cg LOC105327750           LTDTRA-----NKPRMNLMHYVVMQAEEKN-------------------------------------PKC
Dd FORB                   LLDCRSP----SDSKVTLMTWLIQFLENKH-------------------------------------PSL
Dd FORD                   MADTKSN----IREKYTLVHYLIELLESTQ-------------------------------------PEL
Dd FORE                   LSDTKS-----SDLSSNLINTFVKYCQEKE-------------------------------------PNL
Dd FORF                   LADTKT-----ANNKSNLLVYIISELEQKF-------------------------------------PDS
Dd FORH                   KMRDARS----NDNKLSLLHFLAKTLQDRI-------------------------------------PEI
Dd FORI                   LSETKS-----KDQKHTVVDFIEIYIRENQ-------------------------------------PEL
Tt AMSG_05276             LKGTKA-----ANGRQHLLHYIQSFVEERY------------------------------------PGTE
Tt AMSG_07139             VGGTKT-----IDGKSNLLRFVAELLEREF-------------------------------------SEV
Tt AMSG_01072             LIDTKS-----TDGKTTLLHYIAQQAEDDM-------------------------------------PEL
Tt AMSG_03357             LADTKS-----VDGSCTLLHVLAAHVQRNA-------------------------------------PEV
Tt AMSG_02330             LRDTKS-----QDNRTTLLHVLVDFLATKH-------------------------------------PNV
Tt AMSG_02465             IMTTRSG----VSSKFTLMDYAVRLLHSSGLVEDDFPLSDNESEAGEDDTAGEAEQVEMAGESTSSGKLP
Tt AMSG_09000             LADVRA-----ADGSTTLLHYLVERVADAA-------------------------------------PHL
Tt AMSG_06348             LTETR------GAGGVNLMHVVVETVETKF-------------------------------------PHL
Tt AMSG_09641             VCETRSEASP-GTRAITLLEFVLRAMERAE---------------------------------------T
Tt AMSG_08755             LARTRAKNARSGDGPENALDYVIDVIGSSP-----------------------------------DLEVL
Tt AMSG_01346             LADTKT-----TDGSTTLLHVVIESIQESA-------------------------------------PEL
Tt AMSG_11981             IVDVRS-----TRDRTTLMDYLVHYLEEHH-------------------------------------AEW
Tt AMSG_04208             LRDTRSS----ARPGYTLLHYLVDRMTELD-----------------------------------SADEV
Tt AMSG_09674             LRDTRAT----SRHNFSVLHYLATLVRASA-------------------------------------PTL
Tt AMSG_03032             LSSTKAT----TDSSRSVVHFLVAALEASE------------------------------------PSAL

                          ---------+---------+---------+---------+---------+---------+---------+
                                   500       510       520       530       540       550       560
                          ---------+---------+---------+---------+---------+---------+---------+
Md DIAPH2                 LKFP-DELAHVESAS--KVSAQ-----TLKSNLDAMEQQIARLESDITKFP-------------------
Md DIAPH1                 LKFP-DELTHVEKAS--RVSAE-----NLQKNLDQMKKQISDVERDVQNFP-------------------
Md DIAPH3                 LNFV-DDLEHLDKAS--KVSVE-----NLEKNLKQMGRQLQQLEKDLDSFP-------------------
Sp LOC592122              ADFP-ETITHAVKAS--RVSDD-----NIQKNMKQMKTEIKGLEKDLDKYK-------------------
Cg LOC105331485           LQFT-EELSYVERAS--RVSDE-----VLQKNLNTMEKSLKQLEIDIKNLN-------------------
Co CAOG_007583            LTFG-DELRDLERAA--RMSLA-----TIGADFNDLRKGIEAVKKELELSV-------------------
Dm DIA                    LNFY-DDLSHVNKAS--RVNMD-----AIQKAMRQMNSAVKNLETDLQNNK-------------------
Cg LOC105340901           VQFQ-DDFTYLEKAS--KVSDE-----SIQGNFRSIEKSLKQVKGDLENCK-------------------
Nv NEMVEDRAFT_v1g171940   AGFE-NELGHVEAAG--KVSEE-----ILGKSISNMSANLRKIEKELEAKQ-------------------
Ml ML02953a               VNFK-DDLRNLEKAR--RVSDD-----QLSKQLRGMKKSLTNLKKELEFHK-------------------
Aqu 1.221683              VDFV-AELRNVEEAS--KCSDE-----LISKQVHQMESGLKKLKGEVERHK-------------------
Md LOC100617300           LGFA-KDLPTVPLAA--KVNQR-----MLTTDLTDLHITISEIQTACQKMP-------------------
Sp LOC580555              INFR-DEIPSVPKAV--KMSLK-----AVKDELTQLTDQLNDMDREVERFN-------------------
Cg LOC105334784           LAVG-EELGTVMAVG--KGKLACMSNIMLNQELQELRKVLQEISNTLDKFG-------------------
Aqu 1.225685              QDFP-TDLKTVKVAA--RVSGE-----TLEQEVAELQDGLTELQKTVQTIA-------------------
Nv NEMVEDRAFT_v1g238741   LDVK-DDLRTVPIAA--KVSGQ-----LLATEVQDLSRRMKGIKDDLISFQ-------------------
Nv NEMVEDRAFT_v1g198008   ALLT-DELLHVEKAS--KVSFR-----TLDLDIEELREEVEILEDDLDKIA-------------------
Mb MONBRDRAFT_24127       ATLS-DQLRSAMVDS--RVAPT-----VLQQECRKLSQSLSEIDTAITKYK-------------------
Sro PTSG_06844            RLLS-EQLKCVDAAA--KVDLD-----SVSSDVNLLGAGLRKMKTTLSKAK-------------------
Fa H696_04106             LTIT-EDLQACEAPT--RITYS-----SLQADIAEVRLGLRLLENQLKIVT-------------------
Spu SPPG_03524            KSFI-NDLKDVYPAA--RVSFP-----TMQEDLEEMRRALGMVRTEVEFQK-------------------
Sc Bni1                   NDFL-SELEPVLDVV--KVSIE-----QLVNDCKDFSQSIVNVERSVEIGN-------------------
Sc Bnr1                   YGFV-DDLKNIEDLG--KISLE-----HVESECHEFHKKIEDLVTQFQVGK-------------------
Spb Cdc12                 DNFS-PELSTVTEAA--KLNIE-----AIEQECSELIRGCQNLQIDCDSGA-------------------
Spb For3                  LQAE-STFKKIQSVS--GYNID-----AMVAGVDGAYDEFCDFQTSLKDGA-------------------
Spb Fus1                  EAFL-VDLKAIPEIS--RFNLE-----QLEQDCNDICERMKNVEKDFSNEG-------------------
Um UM01141                VGFL-DDCSHVEAAA--RLSTT-----LIMQSVTSLISAHATVKEEMSTLQ-------------------
Spu SPPG_03515            LDFM-REMPRVELAA--RVCIP-----ALLASIKALRKGVEGVKAELAELA-------------------
Spu SPPG_01270            VGFQ-EDLAHVELGA--KVTIP-----QIRQTLMTLRQNIQQLKQLLEAMD-------------------
Fa H696_01212             MAFV-EELEPAAEAV--RVSLP-----TLQAEMTFLRRGVNQLEAELEAFD-------------------
Fa H696_05026             DILR-REMPAVGDAS--RLSLP-----IIESEMAELRRGLAAIVSLLKIHS-------------PSWELP
Fa H696_04048             VDFS-DTMPNLEPAS--QTSLS-----GLQAQVAELRQNISRVEKMLEQMS-------------------
Um UM04141                EAFM-DELELPAEAC--RVQLW-----DLRRDLAELKSGSFQHRKELDRLL-------------------
Co CAOG_002378            LDVA-KELGSVKPAA--GMVVS-----TVVVELTDLRRGLEAIKTNLDTLP-------------------
Md DAAM1                  LNLN-EELRDIPQAA--KVNLT-----ELDKEINTLRSGLKAVEAELEYQK-------------------
Md DAAM2                  LNIP-AELQHLPEAA--KVNLS-----ELEKEINNIRKGLRAVEVELEYQK-------------------
Sp LOC583322              VKLE-DEMPHVKLAS--KINLQ-----DLEKEIALIGQGLKGVEVELEYQK-------------------
Dm DAAM                   LKLE-DDIPHVREAS--KVSLG-----EMDKDIQMLRTGLADVAREIEFHR-------------------
Cg LOC105341767           QKVD-GELSNVRVAA--KVSMS-----ELDKDIADIKAGLESIGKELKFFE-------------------
Ml ML06741_ML06744        DSFA-EELSHVPVAA--KVALA-----ELKSDVNDLQAGNRLLIKEVDHMQ-------------------
Mb MONBRDRAFT_8965        RELD-TQLSSVGSAA--RVNIA-----QLVIDCQAMKSGMELLQRELQWHR-------------------
Nv NEMVEDRAFT_v1g247373   LKLE-EDLANVRTAA--KVNLA-----ELESEIVALRKELKEVEKELDFQT-------------------
Sro PTSG_01821            QNVV-AELPHVPEAA--KVNLV-----ELNKEMDVLKRGLKLMQAELKWHQ-------------------
Aqu 1.221952_1.201856     LTLE-TDLPHINNAC--KVDLV-----ELEKEFREIKRELANIKEELDYHK-------------------
Co CAOG_002657            KDMN--DMPHLADAT--RANIA-----EIDKDLSFLLKGTKDIEKELQYFN-------------------
Md FMNL2                  SLFY-NELHYVEKAA--AVSLE-----NVLLDVKELQRGMDLTKREYTMHD-------------------
Md FMNL1                  TCFH-ADLHFLDKAG--AVSLD-----SVLQDTRALQRGMELTRREFMRQD-------------------
Sp LOC577797              ASFH-DDLQYIEKAA--AVSLE-----NLISDITSLGHGITLCKREYAQQS-------------------
Cg LOC105326194           VNFD-SELRFLEKAA--VVSME-----NIMTDYKDLEKGMQMTQKEYEARK-------------------
Dm FRL                    LNFE-SELYGTDKAA--SVALE-----NVVADVQELEKGMDLVRKEAELRV-------------------
Aqu 1.227499              LDAI-NELAYLEKAG--SVNLD-----LLGADVREFIKGMKLATGELVNNK-------------------
Sp LOC591753              KDWY-NDLQFDDLK---SGSLE-----ALTIDIQGLRKGLELAKFERERQM-------------------
Ml ML131115a              AGFT-MEFEHLERAQ--KVLLK-----ELVTEIQDMKNNLDTVLDERNKQR-------------------
Mb MONBRDRAFT_34498       LQFA-DELHCIDKAA--GISIA-----SLEQNLLGLERTAKAVSQELELDA-------------------
Sro PTSG_06933            RNFQ-NDLVALDKAA--AVSLA-----SMEADVVSLERTATAVTAELEVDA-------------------
Cg LOC105322386           HDWY-DDLDILNTS---SVSFQ-----SLLASVKEMDFAMSTLQREITETN-------------------
Aqu 1.229339              LLFY-EDLTIGKAC---EVSLE-----MVNLDVENIKQGFKTLKEEQESDP-------------------
Mb MONBRDRAFT_31999       ERFI-DDLEAVGDAA--RVSIV-----TLSTDVQGLRKGIDLVLYEREKQQ-------------------
Sro PTSG_02093            ERFL-DELASLPDAA--RVSLV-----TLTSDVQGLRKGIDLILYEREKQQ-------------------
Mb MONBRDRAFT_29277       LPFA-EDLPDVSKAT--EASVK-----GLSAEVEVLARDLLKIDRGAKRLK-------------------
Sro PTSG_04362            LDFP-TELESAVKAI--EASVK-----GLSAEVEVLARDLLKIDRGAKKVK-------------------
Md LOC103097295           AKFP-QELTEFEAAP--GASIK-----GLNAEVDVLKKELEKIIQYKKILK-------------------
Sp LOC100890634           LGFI-EELQPIMHAN--DASIK-----ALQAEVEVMKKDLSKVKKNASVLM-------------------
Aq LOC100641843           LSFH-EEMDCIVKAADTEISTK-----SILAELEVKQRQLTRIERDVNKIM-------------------
Cg LOC105340863           IKWT-GTMDSVIRCK--DINIK-----ALVTEVEVLKSDLTKLKKNLKHLK-------------------
Spu SPPG_06651_SPPG_06650 LDLP-SDFSLLKQIR--HYDMR-----DMVQQMRSLESTLARLQSHTFSSD-------------------
Ml ML09832a               LKFV-NELEIVHSASN-SSSIV-----ALSAEVDIMKQDMNKLSGRANDIS-------------------
Mb MONBRDRAFT_25412       VDLD-EEIGVVEAAR--PQDLA-----TLKHDTNSLRTSESNTVTSRAWHA-------------------
Sro PTSG_07580            LERLVSHLSPLLQAR--HVDLN-----IVSEDMRKLKTGLQLLERKLDTVQ-------------------
Ei Eint_101200            EHLL-EELSPLHDLK--NEELP-----KIREKINHFIEIYTEKLGLLNLLE-------------------
Co CAOG_007686            VEFT-KNLASVQLAA--QLSVK-----GISAEGELLKKDLEKIRRNADALK-------------------
Tt AMSG_03330             LALA-EQLAAVPAGA--RVSLD-----ELEGGIKRLTKLVAETQAAAKVVM-------------------
Dd FORG                   MNVA-QELDSLKLV---QLSIS-----DMSTDINDLEKQFNISKNNCKKVL-------------------
Tt AMSG_09522             ASLP-EELSALEEAK--KYPLQ-----MLEGMVNSLKAKVAEVADDTAKAC-------------------
Tt AMSG_11977             DQIY-NELAGVIDVSHAGLDLQ-----YLQGELRLLSNRLKSAVAGVSAPK-------------------
Dd FORC                   TSIH-LELAHVPNAS--LINFT-----DVGTSVSKLLQDYSEIVLMSDEIQ-------------------
Md FHOD1                  SDLY-SEIPALTRCA--KVDFE-----MLAENLGQLERRSQVAEENLKDLI-------------------
Md FHOD3                  TDLY-SEIGAITRSA--KVDFD-----QLQDNLCQMERRCKASWDHLKAIA-------------------
Sp LOC587533              SDFF-SEVGTISRCA--KVDFD-----QLTINLTKLEEQCKTSWNHLQVIT-------------------
Dm FHOS                   SDLY-SEIGPITRAS--KADFT-----DLAHNLNQLEAECKACWDRLKLIA-------------------
Co CAOG_007600            ASLY-DELSHVVDVT--KMDVD-----GLEGRLSKLTSDVNSIRDLVDEVT-------------------
Co CAOG_000966            VTLA-DEIPHVLEAVRFADNVE-----SVDAHIAALSESVKTARTQLSGII-------------------
Cg LOC105331928           TDLY-SEIGALARCS--RVDWE-----ELEHKLGKLERDCKSSWDHLRAIA-------------------
Nv NEMVEDRAFT_v1g212492   TDLY-SELGALHRSS--RVDFE-----VVAENLKNLKENCKRSWEHLSVVA-------------------
Ml ML00084a               GDLH-REIGHTHRIG--RISYD-----EVSSTIEKMDELCDRSWEDLRTIS-------------------
Aqu 1.225180              GDLH-SQLNRVHRVA--KIDWN-----DQKKTMDTLSADLTNSWKHLRAIA-------------------
Md FMN2                   CVFPLPEPQDLFQAS--QMKFE-----DFQKDLRKLKKDLRACETEAGKVY-------------------
Md FMN1                   SIFPLPEPQDFFLAA--QVKFE-----DLIKDLRKLKRQLEASEKQMVIVC-------------------
Sp LOC579678              KTLPLPEPSKVTQAG--LFKFE-----DLEKDLRKIQKDLKGCETKAETVR-------------------
Cg LOC105332220           AKLPVPEYSDITQAM--LVQFD-----DIEKELKKIQKDFEAAEKRADKVV-------------------
Cg LOC105320770           TRFRLPEPSNMRHAA--QVSFD-----SIHESLASLHAEFRSFQDKTLEKL-------------------
Aqu LOC105316931          NDYPVPVPNLLMPAA--SVTYP-----DLKSKYKTLLSEIEACKKICMQIS-------------------
Nv NEMVEDRAFT_v1g91019    AKFPLPEPADLQSAS--QVSFD-----DVQADLRNIEKKIESCDVMVTRVL-------------------
Dm CAPU                   IRLPIPEPADVERAA--QMDFE-----EVQQQIFDLNKKFLGCKRTTAKVL-------------------
Mb MONBRDRAFT_6002        TTCPLPDASVFAAAQ--QVTFE-----DLEGDVTRLERELQACSRRVDRII-------------------
Sro PTSG_12168            AEFPLPKPALLQSAA--QIRFE-----DISSDVKKIEVGVKTCSRRVDKVV-------------------
Mb MONBRDRAFT_26231       KELEALLLNKLKKLP--AVDFD-----TLSADIRSLANRTKSIQQRLKDRD-------------------
Aqu 1.220931              SKWR-EQLPHLEEAS--KTSLE-----YLTEQVTHIDSQIKGLRKKIKESP-------------------
Aqu 1.222130              LKMR-EQLPHLEKAS--KLSLE-----YVTQQVKELSSQVGDLEKKTKHSP-------------------
Cg LOC105336275           LNFVEELSPDLAKAS--KFTVD-----SLTAEVRQIKTSVTKLHKDLESCP-------------------
Cg LOC105346839           LAFVDTLLEPLQKAS--RFTME-----GITVEFNQLRKLVHRLKRQCDHVE-------------------
Ml ML17997a               LDFLSELTEELEECK--KQTIQ-----ELDDELRKVELQLREIRALLVEAS-------------------
Cg LOC105346870           LAFVGELYPDLNRAS--KFTID-----ALTAEVKDVEDSVSKLDKNLKNCP-------------------
Ml ML435812a              LQFY-KKFDDITEVA--KIDNA-----ENEKELRELKKVLDDIKGRMKKLD-------------------
Md INF2                   LQLP-NDLEHISRAA--GINID-----VIHSEASTNLKQLLEMERKVSSGI-------------------
Sp LOC579910              LTFP-DEMKNLPQAC--RLSVD-----HLTSEVNQLRKSLSKVQKQVDSAS-------------------
Dd FORA                   NSFA-QDLGHVEAAG--RVSLS-----QVQAEVATLRKEFVQVQKSIETLN-------------------
Ei Eint_071180            L----KDLSVVYDAS--GVNFE-----ALCMEVEELKKNYINASGS-TFLK-------------------
Aq LOC105315748           LDFP-SEMPHLQELS--RIPFK-----DVEKEVSLLREELNGYKANLEDGG-------------------
Md FHDC1                  LNFS-EKLRHVQVAA--RLSLD-----NTESELHSLSTRTKSLKENIQRDP-------------------
Sp LOC588660              VKFP-DELTHLEDAS--RFSID-----QLIADVKSLKEKVANIDEQVQTVT-------------------
Dm FORM3                  LQFT-GQLSNLESAS--KTTSE-----QINNEINTLDGRIRRIARQIEQPA-------------------
Cg LOC105346876           LKVI-TEMVQIDKIS--LSTLI-----DIKNEINKFNKQLCRFISHLVTAN-------------------
Dd FORJ                   LITK-STIPHLEQAS--RILWS-----EMLSQFEQLKSGMSMVQKELELQI-------------------
Cg LOC105327750           LEFA-NEMKYLKDAS--LASVD-----NLTTDINSLANKLKNLSDQMTNVN-------------------
Dd FORB                   LEFH-QEFTAIDEAK--RVSIQ-----NLRSEVASLKKGLTLLTNEVEKSE-------------------
Dd FORD                   LKVF-DEIPSVVDAA--TLSFN-----QSSSEIKLLRAGLIKLEKEIFVRQPKSVEPKPDDETINNNGED
Dd FORE                   LTFA-DELPSLTTAR--KTIWS-----GVVADVSSIGRDVHSVKQIVETLQ-------------------
Dd FORF                   LKFM-DDLSGVQECV--KISMN-----TISADLNLLKKDLDAVNNGIGKMK-------------------
Dd FORH                   WNIG-AELPHIEHAS--EVSLN-----NIISDSSEIKRSIDLIERDFVPMI-------------------
Dd FORI                   LNFY-SELDLLDKIP--QSSLE-----NILEESNEIENKFKQVDQEIQYHQ-------------------
Tt AMSG_05276             KAFL-TALEGCNEAS--KVGVA-----VLQADYNRLRKDVRAVESQLATVP-------------------
Tt AMSG_07139             LAFK-DDLKLAAEAA--RHPFD-----MIEAAAGNLDKNLKIVGMELSQTK-------------------
Tt AMSG_01072             HAFA-DEIASAKAAM--RHPLD-----IIQSQQRELDKSITSVGKLLAKSQ-------------------
Tt AMSG_03357             EAGLRAELADAGAGA--RKPLA----TAVGPAVRELASRTHTAAAQLQAVG-------------------
Tt AMSG_02330             LCFV-EDLSHVEQGA--RYSLE-----LLEAQVTELTVALKVIGRELELVA-------------------
Tt AMSG_02465             LMWPTSELSAVKAAA--SVSVA-----QIESYVVELANKAEVIYKEFETLT-------------------
Tt AMSG_09000             GRFV-QELGLLEHAAS-KPLTG-----YIAPNVRVLARDLELVNATLQQLP-------------------
Tt AMSG_06348             LEVP-AELAHAKNAT--TVSLD-----AVAGDISSLQRSLDALGKELEEHV-------------------
Tt AMSG_09641             GGVR-DELRALHNLE--PIFKR-----GAGMQLGVITANADKVRAVLSSAQ-------------------
Tt AMSG_08755             LDLP-AALEAVDVAA--AVSTE-----RVTLELEQLRRSFAALEAHLERGD-------------------
Tt AMSG_01346             LGQLRTQLFDVGAAS--ELNLG-----QIAGKLACLRESAHTLGAELEALR-------------------
Tt AMSG_11981             LALG-QDLAAVVPAA--KVSVS-----YVRSQMESIRRQLALVQDEIDQAE-------------------
Tt AMSG_04208             SKAI-DDLKSCEAAA--KISLE-----TTMTETKKLVAKFEEVAGYVATFE-------------------
Tt AMSG_09674             LAWR-DDMPDLERAA--KLSFS-----SLHAEVAALHAKVRAAAHALTGVS-------------------
Tt AMSG_03032             SALD-DTVGTALAAAA-GMTLG-----HIRSGLGNLKAATQQVAAEAKVRG-------------------

                          ---------+---------+---------+---------+---------+---------+---------+
                                   570       580       590       600       610       620       630
                          ---------+---------+---------+---------+---------+---------+---------+
Md DIAPH2                 ---------------------------------------------------------KTEDEHDKFVEKM
Md DIAPH1                 ---------------------------------------------------------AATDEKDKFVEKM
Md DIAPH3                 ---------------------------------------------------------SPEDKHDKFLTKM
Sp LOC592122              ---------------------------------------------------------PVANVNDRFKSIM
Cg LOC105331485           ---------------------------------------------------------KSQNEGDKFSQVM
Co CAOG_007583            ----------------------------------------------------------NAPAGDKYKDVM
Dm DIA                    ---------------------------------------------------------VPQCDDDKFSEVM
Cg LOC105340901           ---------------------------------------------------------KSSMEGDKFPEVM
Nv NEMVEDRAFT_v1g171940   ---------------------------------------------------------QNTNPEDRFHDAM
Ml ML02953a               ---------------------------------------------------------NPESIDDRFGTEM
Aqu 1.221683              ---------------------------------------------------------KPQDSGDKFASRM
Md LOC100617300           -----------------------------------------------------------ATSDDKFALVM
Sp LOC580555              ------------------------------------------------------QEEIIIDEDDRFSEVM
Cg LOC105334784           -------------------------------------------------------SQKSRTLNDCFQDVM
Aqu 1.225685              ---------------------------------------------------------RSSDPSDQFTAVM
Nv NEMVEDRAFT_v1g238741   --------------------------------------------ALASQKEEDRFTEVVINIITSSLTKC
Nv NEMVEDRAFT_v1g198008   --------------------------------------------------------KTEIHEDSKFMEAI
Mb MONBRDRAFT_24127       -------------------------------------------------------KSKEQPENDRFATTA
Sro PTSG_06844            -----------------------------------------------------------SSKKDELKPAL
Fa H696_04106             ----------------------------------------------------DKGEDKNPPENDRFYEVF
Spu SPPG_03524            ------------------------------------------------AQTRASIDGRLVNPKDRFADVM
Sc Bni1                   -----------------------------------------------------LSDSSKFHPLDKVLIKT
Sc Bnr1                   -----------------------------------------------------LSKEENLDPRDQIIKKV
Spb Cdc12                 -----------------------------------------------------LSDPTVFHPDDKILSVI
Spb For3                  -----------------------------------------------------LSKCDQHHPDDKAYDIL
Spb Fus1                  ----------------------------------------------------IFSNHKALHPDDHICEVM
Um UM01141                -------------------------------------------------------RISISSQSDRFVDVT
Spu SPPG_03515            -------------------------------------------------------KLGPASENDRFVPVM
Spu SPPG_01270            -------------------------------------------KDEQKDKRLSSGSELSNSSSSKFREVM
Fa H696_01212             ----------------------------------------------KMASSAAGGPDAAPADVRRFLEVM
Fa H696_05026             PAEAMLSGDEADDDSDGPLSPKLGLTSGGVAGTGGQGASAAAAGSGGAEADAAGVGHAPSSSEDRFFTVF
Fa H696_04048             ----------------------------------------------------RVSMVAGGGSDDAFASVM
Um UM04141                -------------------------------------------------------DESEENLQDPYVKIM
Co CAOG_002378            --------------------------------------------------------EDDGTSRDKYGVVM
Md DAAM1                  --------------------------------------------------------SQLSQPGDKFVSVV
Md DAAM2                  --------------------------------------------------------HQKRESGDKFIPIM
Sp LOC583322              -------------------------------------------------------KKPKTEKHDKFISVM
Dm DAAM                   -------------------------------------------------------SSGPAQQGDRFLPVM
Cg LOC105341767           --------------------------------------------------------NTGETDSRKFVSVM
Ml ML06741_ML06744        -------------------------------------------------------KNPSLKGASVFQQQF
Mb MONBRDRAFT_8965        -------------------------------------------------------NRDESADDDEFIDVV
Nv NEMVEDRAFT_v1g247373   -------------------------------------------------------RKREKIPGDKFVDVI
Sro PTSG_01821            -------------------------------------------------------NNEKPLEEDCFVDII
Aqu 1.221952_1.201856     -------------------------------------------------------ANPSDEESDNFVAAV
Co CAOG_002657            ------------------------------------------------------NSTRAHNPNDRFKAEV
Md FMNL2                  -----------------------------------------------------------------HNTML
Md FMNL1                  -----------------------------------------------------------------DNPVL
Sp LOC577797              -----------------------------------------------------------------DNTIL
Cg LOC105326194           -------------------------------------------------------------HSRDTPPIL
Dm FRL                    --------------------------------------------------------------KGAQTHIL
Aqu 1.227499              -----------------------------------------------------------------QNKKL
Sp LOC591753              -----------------------------------------------------------------NNPVI
Ml ML131115a              -----------------------------------------------------------------DNFVI
Mb MONBRDRAFT_34498       -----------------------------------------------------------------THEAL
Sro PTSG_06933            -----------------------------------------------------------------THPTL
Cg LOC105322386           ------------------------------------------------------------------CQRL
Aqu 1.229339              --------------------------------------------------------------QNFIIFIS
Mb MONBRDRAFT_31999       -----------------------------------------------------------------NNFIL
Sro PTSG_02093            -----------------------------------------------------------------NNYII
Mb MONBRDRAFT_29277       ----------------------------------------------------EDLKEAPSPAQEKFFKQT
Sro PTSG_04362            ----------------------------------------------------EGIKGTMSHEQNEFFDHI
Md LOC103097295           -----------------------------------------------------PKNLRPSEQESQFHQDL
Sp LOC100890634           ------------------------------------------------------KVENPPERDIAFVDDI
Aq LOC100641843           ------------------------------------------------------EHKSLAESCSSLQSEV
Cg LOC105340863           -----------------------------------------------------SKIKKPNEMETDFLHKA
Spu SPPG_06651_SPPG_06650 -------------------------------------------------PTTAAYVTSSLQPFFARMTAL
Ml ML09832a               --------------------------------------------------QKCPADNHVRKELELFVDDV
Mb MONBRDRAFT_25412       ---------------------------------------------------------PSSIGGVLNSFYG
Sro PTSG_07580            ----------------------------------------------------------------SLVPEL
Ei Eint_101200            ---------------------------------------------------------------EDAKKEY
Co CAOG_007686            ------------------------------------------------------ITDTSTAFERKFQTDL
Tt AMSG_03330             -------------------------------------------------EASAGEDGEGASSGDAFATKL
Dd FORG                   --------------------------------------------------------EANIPSSSKFQSTI
Tt AMSG_09522             ---------------------------------------------------------EAMDEDDAFVERV
Tt AMSG_11977             ----------------------------------------------------------------------
Dd FORC                   ---------------------------------------------------------QTTDKDDPFLDIV
Md FHOD1                  --------------------------------------------------------KHD--LTPALRTRL
Md FHOD3                  --------------------------------------------------------KHE--MKPVLKQRM
Sp LOC587533              --------------------------------------------------------QHE--KTPGNKNKL
Dm FHOS                   --------------------------------------------------------KHD--CPPPLKQKL
Co CAOG_007600            ----------------------------------------------LAASTSLALSVTQQSAESPYKAII
Co CAOG_000966            ----------------------------------------------------------VNDAHSVWRSRL
Cg LOC105331928           --------------------------------------------------------KHEGGSTSNLKSKL
Nv NEMVEDRAFT_v1g212492   ----------------------------------------------------------KHDSTKQLKSKM
Ml ML00084a               --------------------------------------------------------KHT-SSTNEVMQNQ
Aqu 1.225180              -----------------------------------------------------RQETSSDSTSMDKKLKS
Md FMN2                   -------------------------------------------------------QMSLEEHIQPFKESM
Md FMN1                   -------------------------------------------------------KESPKEHLQPFKDKL
Sp LOC579678              -------------------------------------------------------KNSSEEYRQPFSDSM
Cg LOC105332220           -------------------------------------------------------KNSSPQFVEPFKEIM
Cg LOC105320770           ------------------------------------------------------TKAESSSSINNFRTVA
Aqu LOC105316931          --------------------------------------------------------NKD-----PFQKEI
Nv NEMVEDRAFT_v1g91019    -------------------------------------------------------RESDANLVQPFKKIM
Dm CAPU                   -------------------------------------------------------AASRPEIMEPFKSKM
Mb MONBRDRAFT_6002        ------------------------------------------------------SDVQEEELVHPFQEQM
Sro PTSG_12168            ------------------------------------------------------ASTDNEDIVQPFKNEM
Mb MONBRDRAFT_26231       -----------------------------------------------------------------QSKRY
Aqu 1.220931              ---------------------------------------------------------------GDLQDQL
Aqu 1.222130              ---------------------------------------------------------------DDLKDQV
Cg LOC105336275           ---------------------------------------------------------------DDVKNQL
Cg LOC105346839           ---------------------------------------------------------------DDVKSQF
Ml ML17997a               ---------------------------------------------------------------KDVKLQF
Cg LOC105346870           ---------------------------------------------------------------ADVKNQL
Ml ML435812a              ---------------------------------------------------------------KATIERF
Md INF2                   ---------------------------------------------------------------PEVQEQY
Sp LOC579910              ---------------------------------------------------------------DDIKEQL
Dd FORA                   -------------------------------------------------------SGTGEEAVDPFKVKY
Ei Eint_071180            ---------------------------------------------------------------------I
Aq LOC105315748           -------------------------------------------------------------PPDDLAEQM
Md FHDC1                  ----------------------------------------------------------------ELCQQM
Sp LOC588660              ---------------------------------------------------------------DSYKEHM
Dm FORM3                  -------------------------------------------------------------TDVDIKEQM
Cg LOC105346876           ---------------------------------------------------------------IKLRQRF
Dd FORJ                   ----------------------------------------------------------KQIGSDNFTHKF
Cg LOC105327750           ---------------------------------------------------------------QEFRDQM
Dd FORB                   ---------------------------------------------------------------GASKTIL
Dd FORD                   DINNTSSDEKTEGQQQRQGEEEENDESESTGNSFADSLKKKKSQVNTNSTSDSKQSLEPLKDDDPLKLKL
Dd FORE                   ------------------------------------------------------------KSNEPFNQSI
Dd FORF                   ----------------------------------------------------------RSKEESYFFSTM
Dd FORH                   -------------------------------------------------------NDPLFAHDKHWIHKI
Dd FORI                   ----------------------------------------QLLTNDNNNTLSSSSSSSYDQSKDTYLKVM
Tt AMSG_05276             -------------------------------------------------------------ATDVLKDKL
Tt AMSG_07139             --------------------------------------------------------------DAVFKDVF
Tt AMSG_01072             -------------------------------------------------------------DDIALQEAL
Tt AMSG_03357             ----------------------------------------------------------ETNPGTRLHELL
Tt AMSG_02330             -------------------------------------------------------------PTDRFVEVM
Tt AMSG_02465             -----------------------------------------------------DPEADDVTADEAYTNFL
Tt AMSG_09000             -------------------------------------------------------------ADDPIVVKA
Tt AMSG_06348             --------------------------------------------------------DEYKTPGDMFPEKM
Tt AMSG_09641             -----------------------------------------------ELLTLLIAGDGPCADELAVVARL
Tt AMSG_08755             -------------------------------------------------------------MGEPFEGIM
Tt AMSG_01346             ----------------------------------------------------ALAAGGGLADADGFVARL
Tt AMSG_11981             ------------------------------------------------------AASGDEAEAPEYVTLL
Tt AMSG_04208             ------------------------------------------------------EEGVKDSDKDNFIESM
Tt AMSG_09674             --------------------------------------------------------------------AM
Tt AMSG_03032             -------------------------------------------------------------EDSTFALRF

                          ---------+---------+---------+---------+---------+---------+---------+
                                   640       650       660       670       680       690       700
                          ---------+---------+---------+---------+---------+---------+---------+
Md DIAPH2                 TSFAKSARDQYEKLLTMHNNMTKLYDNLGEYFIFD-----------------------------------
Md DIAPH1                 TSFVKDAQEQYNKLRMMHSNMETLFKELGDYFLFD-----------------------------------
Md DIAPH3                 SSFVISAKEQFQKISRMHENMEKSYQSIMVYYVID-----------------------------------
Sp LOC592122              EEFLKKAKEQYKVLEGMYSQMKELYTKIAEFYAFD-----------------------------------
Cg LOC105331485           NEFIASAKSQYEVMKGMYKMVDNLYKEMGKYYTFD-----------------------------------
Co CAOG_007583            GAFIDKASSQFKDLSDMFERMTKVFEEVVTLYGED-----------------------------------
Dm DIA                    GKFAEECRQQVDVLGKMQLQMEKLYKDLSEYYAFD-----------------------------------
Cg LOC105340901           EGFIGDAKGQFGVLNNMYNKMNSLFEDMSKYYCFD-----------------------------------
Nv NEMVEDRAFT_v1g171940   KEFYSSAKDQVDVLVEMHKNMVTMFKDVLEFFCMD-----------------------------------
Ml ML02953a               NAFLEYANDEYEKLEATYTNMGKCVAEIITFYGED-----------------------------------
Aqu 1.221683              TSFIKTAQTEFDSLKQQFDLMEKRYEELSKFFCFD-----------------------------------
Md LOC100617300           TSFLEMAQPAVRALDTLQHKAMEEFSRVLSFFGED-----------------------------------
Sp LOC580555              AVFLKEASEHLSRIHEQYALCCDDFYKTAQFFGED-----------------------------------
Cg LOC105334784           GHFISQASDEIQALFRLQANTMEEFQSMVQFFGED-----------------------------------
Aqu 1.225685              TPFIKNAEKEMSSLIKLYTQMKSEFSKATQFFGED-----------------------------------
Nv NEMVEDRAFT_v1g238741   QNIIEETEGKLEELLDLQKKMNEDFRDVVKFFGEK-----------------------------------
Nv NEMVEDRAFT_v1g198008   ELFTHHARAQFQSLVELRHQAELSFATTLEYFGE------------------------------------
Mb MONBRDRAFT_24127       TQFLDEQAPLIKEVEQLLLDATNAFADVAEYFPSG-----------------------------------
Sro PTSG_06844            KAFMEEKQETIDKLRSLMEQAQNSYKQVVTFYGAKV----------------------------------
Fa H696_04106             FPFSQEAGKDFEDITKRQERLDSFYKEILAMYGE------------------------------------
Spu SPPG_03524            DSFLEDASTKFSHLDERHRKLLALFESTVILYGEE-----------------------------------
Sc Bni1                   LPVLPEARKKGDLLEDEVKLTIMEFESLMHTYGEDS----------------------------------
Sc Bnr1                   KFKINRAKTKSELLIGQCKLTLIDLNKLMKYYGEDP----------------------------------
Spb Cdc12                 LPWLMEGTKKMDFLKEHLRTMNTTLNNAMRYFGEQP----------------------------------
Spb For3                  SEWLPEAKERIRNIKKLKTDMLTKLENTVKYLCEYD----------------------------------
Spb Fus1                  VPWIPSGKSMVDELNSDITELKTTLKTTLLMYGENP----------------------------------
Um UM01141                AEFVKQTTPQIKALQLAGTTVQESLAKLLVYFGED-----------------------------------
Spu SPPG_03515            QAFSARAEVRVAGLEYQAAVAEKNVNELISFFGDDPN---------------------------------
Spu SPPG_01270            GQFYEEADKAYVSLDERFKVTEKKYESAVTLYGED-----------------------------------
Fa H696_01212             RPFYDESSKALAKMEKAFDQARNLLTEQATLFGED-----------------------------------
Fa H696_05026             SEFARRVHRRICTIEKSLADANKAFEQVALLYGED-----------------------------------
Fa H696_04048             SAFIRSASPQVAELTRLLEESAAGFKNVLKKFAE------------------------------------
Um UM04141                LPFLNDAASELQRLNDQVQFTERVYNEALKYFGEGLDPKKRGLGQLA-----------------------
Co CAOG_002378            RAFYDYAALAIKKTETASASMDELYNTAANLFGEN-----------------------------------
Md DAAM1                  SQFIAVASFSFSDVEDLLTEAKELFTKAVKHFGEE-----------------------------------
Md DAAM2                  SDFITVASFSFSELEDQLNEARDKFARALKHFGEP-----------------------------------
Sp LOC583322              SDFKTLSSISFGKVKDVLVEAKAKFERVAMSFGED-----------------------------------
Dm DAAM                   REFHAQASVRFAELEDKFQDMKTRFDRAVRLFGED-----------------------------------
Cg LOC105341767           TNFHNLASYNFSEIEEAKGEIKKKFDSVCEFFGED-----------------------------------
Ml ML06741_ML06744        KGFLKDIADTMTDLEQMMGDMKKKYTIATSHFAE------------------------------------
Mb MONBRDRAFT_8965        SAFEHRAASQVEQLLVHLDKMNAAFTRACKQFVYD-----------------------------------
Nv NEMVEDRAFT_v1g247373   GSFVKVAQFSCCEVEEAWEELKQKFFKAVKLFGED-----------------------------------
Sro PTSG_01821            EDYEDQVREELQTMQNNYKQMEEAFKKTVEFFAYE-----------------------------------
Aqu 1.221952_1.201856     EEFALHSAITVREMDHFFRDMKEQFFKALHYFGEDPK---------------------------------
Co CAOG_002657            EDFFSHATLELKDLESDVTEMKKKFEDVVSLFGED-----------------------------------
Md FMNL2                  KDFIHNNEGKLKKLQDDAKIAQDAFDDAVKYFGEN-----------------------------------
Md FMNL1                  KEFLKVNSPSMEKLLADGKTAQEAYESVVEYFGEN-----------------------------------
Sp LOC577797              RDFLLNNEEKVRKLEMVLKKAKDAFNEVVGYFGEN-----------------------------------
Cg LOC105326194           KEFLTNSEDKLKKLQADIKTAEDAYKRVVEFFGEN-----------------------------------
Dm FRL                    RDFLNNSEDKLKKIKSDLRHAQEAFKECVEYFGDS-----------------------------------
Aqu 1.227499              KNFCLDYEPKITKVEADYQTAKDVFTELVQYFGEN-----------------------------------
Sp LOC591753              GQFYIGAADTIHALSEGFKKMEEIYQYTCKMFGEN-----------------------------------
Ml ML131115a              FSFYKRAQRKVKRLGEETRQMLQCYETVCKGFGEN-----------------------------------
Mb MONBRDRAFT_34498       LHFRDTVLPQIHAARDDVERARAAFRRAVEFFAE------------------------------------
Sro PTSG_06933            LNFRDAVMPRIDAAREIFNRAKASYSRVTKYFAE------------------------------------
Cg LOC105322386           IVFHEEMSTKCCKIQKEFREMESVYRSLCTMFGEN-----------------------------------
Aqu 1.229339              SYFVKQVSSKVEELLEEHQKMKHAYTEVCRIFSE------------------------------------
Mb MONBRDRAFT_31999       HSFYLHAVQKVARIAERFNSMSEQYRRVCVLYNEV-----------------------------------
Sro PTSG_02093            YSFYANAVNKVGRITERYKVMVESYRSVCELYNEN-----------------------------------
Mb MONBRDRAFT_29277       EKFVNKFEEELVQLHADVSETEKAYNKLLADFGE------------------------------------
Sro PTSG_04362            TKFVAEFEDKLVKLHADVKETETSYKEVITKYGE------------------------------------
Md LOC103097295           KDLIQKYEGDLSQLSKRCDEMKKLYGDILEQFGE------------------------------------
Sp LOC100890634           EMFVESYEGKLSDLQDKSDDMKNLFEQMLLRFGE------------------------------------
Aq LOC100641843           MKFVRTYREEISTLDDRGREMTETYKAILEKFGE------------------------------------
Cg LOC105340863           QHKLVEFENSMNSLEKESTNIQTTYRHLLEYFGE------------------------------------
Spu SPPG_06651_SPPG_06650 MATLASKTAEFKTAWKTAAKYLGEDLDTYVEFGEPYKKVPEGQ---------------------------
Ml ML09832a               RSFVKFFQQNVFLLSEQSTQMKSDYSKVLERFGE------------------------------------
Mb MONBRDRAFT_25412       LRLIGQTQVQLEQLSSRMEAVETAVDKTIRYFGED-----------------------------------
Sro PTSG_07580            ASFYTHATDKLATAQEAFERTKEESTRITEFFGED-----------------------------------
Ei Eint_101200            AKFFRFAYSKLEEMSCSFKKFHLHSSMVKRKFGE------------------------------------
Co CAOG_007686            LSFLEFHETKLETLSAECVQMNRLFKEVLVKFGE------------------------------------
Tt AMSG_03330             VPELARMEADVAEFQDTFTKLAAGFTDMLLFYGYTKRS--------------------------------
Dd FORG                   GSFLEKTEIDIKNLKENQKNIVDSFIQLVEFFGYPKSY--------------------------------
Tt AMSG_09522             PAFVDDASALMEKLSQDVEKAKEKFKEVAIFLGVPKAK--------------------------------
Tt AMSG_11977             ---MVKAQQAMAQAESSFQLTLVAFSDAMTYFGIPAKKQGKMRQSYNAEESRRAKDERRRNRLNINAAVL
Dd FORC                   PKFMGTILLILKNLQTKFLETEKYLFETIDYFNPTNQTLQQYQQQQYQQYQQQQFQQNIINNNNNNNNNN
Md FHOD1                  THFLSQCARRIAMLKVVHRRVCNRFRAFLLYLGYPAEV--------------------------------
Md FHOD3                  SEFLKDCAERIIILKIVHRRIINRFHSFLLFMGHPPYA--------------------------------
Sp LOC587533              HDFLQDCAKRIIVLKIVHRRVSNRFNGFLLYLGMSTSA--------------------------------
Dm FHOS                   VDFLADCAERIIILQIVHRRVMNRYRKFLLWLGMPQHS--------------------------------
Co CAOG_007600            PKFLADAGHQCEVMEAAHYRINNRFGKLLLYFGLSVST--------------------------------
Co CAOG_000966            PDVLQSRYEIVSALAVISRRAMHRFRSLAIFLGYSTSA--------------------------------
Cg LOC105331928           SEFLADAAQRIMILEIVFKRVINRYHKLLLYMGIPLHF--------------------------------
Nv NEMVEDRAFT_v1g212492   TELLTDAQERITILKVVHRRVMNRFRKMLLYLGVSASI--------------------------------
Ml ML00084a               LNFLRSVAERINILKLVYKRVTNRYYNLLLYFGIDPV---------------------------------
Aqu 1.225180              AQSLTDAAERLRVLETIHKRVFNRFEKLLLYMGVNPNH--------------------------------
Md FMN2                   EQFICQAKIDQEAEEHSLTAAHKCFLETTAYFFMKPKMG-------------------------------
Md FMN1                   EVFFQKAKGEHKMEETHLENAQKSFETTVGYFGMKPKSG-------------------------------
Sp LOC579678              ASFISGALEDISKESRRLSDTRKKFHEVTEWFCLKPKHG-------------------------------
Cg LOC105332220           LTFFNKGHEEFKEQEENLKEAKSVFASLYKYYTVKPKSG-------------------------------
Cg LOC105320770           EHFFSSAQEVMTDADTHLRETKEVFEKTKLYFMYD-----------------------------------
Aqu LOC105316931          SAFVDESSKDLKCVHDELNEAESLFKEVVRFYGLDK----------------------------------
Nv NEMVEDRAFT_v1g91019    NKFLVENRNELKEQIQALEDCQKRFSVLLPFFYNQ-----------------------------------
Dm CAPU                   EEFVEGADKSMAKLHQSLDECRDLFLETMRFYHFSPKACTLT----------------------------
Mb MONBRDRAFT_6002        ERFLDNAKGLLKKAREDLGHASTAFTRLIKWLMFSTNG--------------------------------
Sro PTSG_12168            EAFVATSTATVHDLQKQLAACQDLFTNVLKFFKYGKKEKGTGE---------------------------
Mb MONBRDRAFT_26231       EPVLSRSARHMERLCSNLEAITASSKDLAAFYVAE-----------------------------------
Aqu 1.220931              ESFLLEAEEEVVDLRFALENVHDLSKQTADYFCED-----------------------------------
Aqu 1.222130              KSFIKDSKLEIETLQISIKNVERLTKEIADYLCED-----------------------------------
Cg LOC105336275           KTFIQDAEKEMEALDKGLQKIAELTKQLVNYFCEN-----------------------------------
Cg LOC105346839           TEFLEEADADLEETQDVIERIRKQATRLAQHFCEN-----------------------------------
Ml ML17997a               TSVIVESGKRVTCLKNKRKTLDNRINDFAEFYCEP-----------------------------------
Cg LOC105346870           KSFLQEAKTEIKSLKKDFKTIDSWTKKLVKYFCEN-----------------------------------
Ml ML435812a              SGVMKEADDFCETAKKGIDEINGLEAKYIKFFVLD-----------------------------------
Md INF2                   VKPLQDSISASRELEEEFKVIERQKIKLADYLCED-----------------------------------
Sp LOC579910              MQFLKAAKKEVGELEAGLAKIETLSKELAAYFCED-----------------------------------
Dd FORA                   EEFCTQTAEDIDLITSSSQQIETDYKDLLAMFGE------------------------------------
Ei Eint_071180            QERMESIQEEYEKICSLHDKVGKLHRDCKEYFGE------------------------------------
Aq LOC105315748           TVFIPNADNVLRKLETKVESVRTKTSSVSEYFCD------------------------------------
Md FHDC1                  KAFIKFALQKLEELERWREELQKEAHALIDFFCED-----------------------------------
Sp LOC588660              QQFLKGAMEELEDINSMLECVEEQKGKLAEYFCED-----------------------------------
Dm FORM3                  ADFLQAAESELSVLQAGMKQVESMRLKMSEFFCDD-----------------------------------
Cg LOC105346876           HIFIEEVKLELLTIQSATNQLRTVTQKMAHFFCED-----------------------------------
Dd FORJ                   KKFTSSKAEHLDSLQIFIKQVEETYQSTIAYFCE------------------------------------
Cg LOC105327750           AEFLQDAKSEIEDLQEDLKDIEGLRCELADFFCED-----------------------------------
Dd FORB                   SGFVGKSTDAVTLIEKQFNTALESFNSTVQFYGED-----------------------------------
Dd FORD                   SEFLLASKTELDDTETLIAETEVLFKSICKFFGED-----------------------------------
Dd FORE                   IDFLATASTEVEKLRKLLESTQENFKKLCKYFAEE-----------------------------------
Dd FORF                   DDFIKDANIEIKIAFDQFQEAEKNFQELAVLFGE------------------------------------
Dd FORH                   TEFQKIAKVQYQRIEKEIDEMNKAFEEITSYFGE------------------------------------
Dd FORI                   SPFYDTFNTRFITIKQSTQQTLKQFQECCIYFGED-----------------------------------
Tt AMSG_05276             GEFVERATTELNRIEPLFSLVEKGLTALCAKLGE------------------------------------
Tt AMSG_07139             DPFHEAALERMQAVHGAIDEVKTKHLAVCKVFAEK-----------------------------------
Tt AMSG_01072             CSFHEEALDKFTTISQTVKGMLLAYDALVEYLGLP-----------------------------------
Tt AMSG_03357             DSFMETALERVAELVADLEHVEARAREVMIKYGED-----------------------------------
Tt AMSG_02330             GVFAEGANAALADMHNSIAAIKTTYAKTAKAYGES-----------------------------------
Tt AMSG_02465             DSFLSLALERLSDLYGALDEVKASFDEVLEFMAGDQ----------------------------------
Tt AMSG_09000             RPAVADITDRIHHLHTVLAEANADYARLAIRFGE------------------------------------
Tt AMSG_06348             QAFYEYAFLQISELHSTTEKLNVKFDTVREMFGVD-----------------------------------
Tt AMSG_09641             QEFVTAAESRMGELDAVLAELQARWAQAGAFLCEQAM---------------------------------
Tt AMSG_08755             FDFVDEHGEAIAKLEPLLESIQKEFAELATSLGEDPRSV-------------------------------
Tt AMSG_01346             EPFHHVSAERMTALESTLATARDAESHMLLYFGEGARTGSGDSLG-------------------------
Tt AMSG_11981             REFIHDANTRFSTVVALADATLADYEAVVKFFGEN-----------------------------------
Tt AMSG_04208             GAFRDVAQAELDEAVAEMAQAEMLFKETLEWYSE------------------------------------
Tt AMSG_09674             DIFISRASVEADLLAARADSLESHLASLMAAF                                      
Tt AMSG_03032             APFLEAVSTALADLDTGVAALEAQWEETAKFFGED-----------------------------------

                          ---------+---------+---------+---------+---------+---------+---------+
                                   710       720       730       740       750       760       770
                          ---------+---------+---------+---------+---------+---------+---------+
Md DIAPH2                 ----------------------------------------------------------------------
Md DIAPH1                 ----------------------------------------------------------------------
Md DIAPH3                 ----------------------------------------------------------------------
Sp LOC592122              ----------------------------------------------------------------------
Cg LOC105331485           ----------------------------------------------------------------------
Co CAOG_007583            ----------------------------------------------------------------------
Dm DIA                    ----------------------------------------------------------------------
Cg LOC105340901           ----------------------------------------------------------------------
Nv NEMVEDRAFT_v1g171940   ----------------------------------------------------------------------
Ml ML02953a               ----------------------------------------------------------------------
Aqu 1.221683              ----------------------------------------------------------------------
Md LOC100617300           ----------------------------------------------------------------------
Sp LOC580555              ----------------------------------------------------------------------
Cg LOC105334784           ----------------------------------------------------------------------
Aqu 1.225685              ----------------------------------------------------------------------
Nv NEMVEDRAFT_v1g238741   ----------------------------------------------------------------------
Nv NEMVEDRAFT_v1g198008   ----------------------------------------------------------------------
Mb MONBRDRAFT_24127       ----------------------------------------------------------------------
Sro PTSG_06844            ----------------------------------------------------------------------
Fa H696_04106             ----------------------------------------------------------------------
Spu SPPG_03524            ----------------------------------------------------------------------
Sc Bni1                   ----------------------------------------------------------------------
Sc Bnr1                   ----------------------------------------------------------------------
Spb Cdc12                 ----------------------------------------------------------------------
Spb For3                  ----------------------------------------------------------------------
Spb Fus1                  ----------------------------------------------------------------------
Um UM01141                ----------------------------------------------------------------------
Spu SPPG_03515            ----------------------------------------------------------------------
Spu SPPG_01270            ----------------------------------------------------------------------
Fa H696_01212             ----------------------------------------------------------------------
Fa H696_05026             ----------------------------------------------------------------------
Fa H696_04048             ----------------------------------------------------------------------
Um UM04141                ----------------------------------------------------------------------
Co CAOG_002378            ----------------------------------------------------------------------
Md DAAM1                  ----------------------------------------------------------------------
Md DAAM2                  ----------------------------------------------------------------------
Sp LOC583322              ----------------------------------------------------------------------
Dm DAAM                   ----------------------------------------------------------------------
Cg LOC105341767           ----------------------------------------------------------------------
Ml ML06741_ML06744        ----------------------------------------------------------------------
Mb MONBRDRAFT_8965        ----------------------------------------------------------------------
Nv NEMVEDRAFT_v1g247373   ----------------------------------------------------------------------
Sro PTSG_01821            ----------------------------------------------------------------------
Aqu 1.221952_1.201856     ----------------------------------------------------------------------
Co CAOG_002657            ----------------------------------------------------------------------
Md FMNL2                  ----------------------------------------------------------------------
Md FMNL1                  ----------------------------------------------------------------------
Sp LOC577797              ----------------------------------------------------------------------
Cg LOC105326194           ----------------------------------------------------------------------
Dm FRL                    ----------------------------------------------------------------------
Aqu 1.227499              ----------------------------------------------------------------------
Sp LOC591753              ----------------------------------------------------------------------
Ml ML131115a              ----------------------------------------------------------------------
Mb MONBRDRAFT_34498       ----------------------------------------------------------------------
Sro PTSG_06933            ----------------------------------------------------------------------
Cg LOC105322386           ----------------------------------------------------------------------
Aqu 1.229339              ----------------------------------------------------------------------
Mb MONBRDRAFT_31999       ----------------------------------------------------------------------
Sro PTSG_02093            ----------------------------------------------------------------------
Mb MONBRDRAFT_29277       ----------------------------------------------------------------------
Sro PTSG_04362            ----------------------------------------------------------------------
Md LOC103097295           ----------------------------------------------------------------------
Sp LOC100890634           ----------------------------------------------------------------------
Aq LOC100641843           ----------------------------------------------------------------------
Cg LOC105340863           ----------------------------------------------------------------------
Spu SPPG_06651_SPPG_06650 ----------------------------------------------------------------------
Ml ML09832a               ----------------------------------------------------------------------
Mb MONBRDRAFT_25412       ----------------------------------------------------------------------
Sro PTSG_07580            ----------------------------------------------------------------------
Ei Eint_101200            ----------------------------------------------------------------------
Co CAOG_007686            ----------------------------------------------------------------------
Tt AMSG_03330             ----------------------------------------------------------------------
Dd FORG                   ----------------------------------------------------------------------
Tt AMSG_09522             ----------------------------------------------------------------------
Tt AMSG_11977             AKGKGKRIAKGADPMGAIANAAK-----------------------------------------------
Dd FORC                   SNNNNNNISGNTTTTTTTTTTTTTGSIINNNNNNNNNNNNSNNNIINNNNSQSNLQSLLHPQYYLSNSSS
Md FHOD1                  ----------------------------------------------------------------------
Md FHOD3                  ----------------------------------------------------------------------
Sp LOC587533              ----------------------------------------------------------------------
Dm FHOS                   ----------------------------------------------------------------------
Co CAOG_007600            ----------------------------------------------------------------------
Co CAOG_000966            ----------------------------------------------------------------------
Cg LOC105331928           ----------------------------------------------------------------------
Nv NEMVEDRAFT_v1g212492   ----------------------------------------------------------------------
Ml ML00084a               ----------------------------------------------------------------------
Aqu 1.225180              ----------------------------------------------------------------------
Md FMN2                   ----------------------------------------------------------------------
Md FMN1                   ----------------------------------------------------------------------
Sp LOC579678              ----------------------------------------------------------------------
Cg LOC105332220           ----------------------------------------------------------------------
Cg LOC105320770           ----------------------------------------------------------------------
Aqu LOC105316931          ----------------------------------------------------------------------
Nv NEMVEDRAFT_v1g91019    ----------------------------------------------------------------------
Dm CAPU                   ----------------------------------------------------------------------
Mb MONBRDRAFT_6002        ----------------------------------------------------------------------
Sro PTSG_12168            ----------------------------------------------------------------------
Mb MONBRDRAFT_26231       ----------------------------------------------------------------------
Aqu 1.220931              ----------------------------------------------------------------------
Aqu 1.222130              ----------------------------------------------------------------------
Cg LOC105336275           ----------------------------------------------------------------------
Cg LOC105346839           ----------------------------------------------------------------------
Ml ML17997a               ----------------------------------------------------------------------
Cg LOC105346870           ----------------------------------------------------------------------
Ml ML435812a              ----------------------------------------------------------------------
Md INF2                   ----------------------------------------------------------------------
Sp LOC579910              ----------------------------------------------------------------------
Dd FORA                   ----------------------------------------------------------------------
Ei Eint_071180            ----------------------------------------------------------------------
Aq LOC105315748           ----------------------------------------------------------------------
Md FHDC1                  ----------------------------------------------------------------------
Sp LOC588660              ----------------------------------------------------------------------
Dm FORM3                  ----------------------------------------------------------------------
Cg LOC105346876           ----------------------------------------------------------------------
Dd FORJ                   ----------------------------------------------------------------------
Cg LOC105327750           ----------------------------------------------------------------------
Dd FORB                   ----------------------------------------------------------------------
Dd FORD                   ----------------------------------------------------------------------
Dd FORE                   ----------------------------------------------------------------------
Dd FORF                   ----------------------------------------------------------------------
Dd FORH                   ----------------------------------------------------------------------
Dd FORI                   ----------------------------------------------------------------------
Tt AMSG_05276             ----------------------------------------------------------------------
Tt AMSG_07139             ----------------------------------------------------------------------
Tt AMSG_01072             ----------------------------------------------------------------------
Tt AMSG_03357             ----------------------------------------------------------------------
Tt AMSG_02330             ----------------------------------------------------------------------
Tt AMSG_02465             ----------------------------------------------------------------------
Tt AMSG_09000             ----------------------------------------------------------------------
Tt AMSG_06348             ----------------------------------------------------------------------
Tt AMSG_09641             ----------------------------------------------------------------------
Tt AMSG_08755             ----------------------------------------------------------------------
Tt AMSG_01346             ----------------------------------------------------------------------
Tt AMSG_11981             ----------------------------------------------------------------------
Tt AMSG_04208             ----------------------------------------------------------------------
Tt AMSG_09674                                                                                   
Tt AMSG_03032             ----------------------------------------------------------------------

                          ---------+---------+---------+---------+---------+---
                                   780       790       800       810       820 
                          ---------+---------+---------+---------+---------+---
Md DIAPH2                 ------------------------TKIVAIDEFFGDLSSFRTLFLEAVKENNK                 
Md DIAPH1                 ------------------------PKKITVEEFFMDLNNFRNMFLQAVKENQK                 
Md DIAPH3                 ------------------------MKKVSVEEFFTDLNNFRTMFMQAVKENTK                 
Sp LOC592122              ------------------------MSKKSMEEFFGDIKTFLAEYEQSRQENKK                 
Cg LOC105331485           ------------------------IKKYAMEEFFSDIKSFKEFFVQALKDNAK                 
Co CAOG_007583            ------------------------PKTATPEEIFGVFRTFVQGIDDAHKDNVK                 
Dm DIA                    ------------------------PSKYTMEEFFADIKTFKDAFQAAHNDNVR                 
Cg LOC105340901           ------------------------KKKYNMEDFFGDIKIFQDSFKQALKDNAK                 
Nv NEMVEDRAFT_v1g171940   ------------------------PKKTSMEEFFGDLKTFMDQYSQCKKENMK                 
Ml ML02953a               ------------------------PKKTNAEEFFSDIVTFCNDFETARVENAK                 
Aqu 1.221683              ------------------------RKKTSMEEFFGDLATFLRDFERAKKENQK                 
Md LOC100617300           ------------------------SKVTTSEAFFGIFAEFMSKFERAFSDVQV                 
Sp LOC580555              ------------------------PRSMESATFFSIFSLFITKFAKAHADNMQ                 
Cg LOC105334784           ------------------------PKKTTTTEIFGIFADFITKFEAAHQQNMM                 
Aqu 1.225685              ------------------------SSKLQIDEFFIIFATFMTDFDRVLSNIKR                 
Nv NEMVEDRAFT_v1g238741   ------------------------DSKMTTEEFFGIFAAFLVHFNMAVNHNIT                 
Nv NEMVEDRAFT_v1g198008   ------------------------ETSISSAQFFGLISTFLCHFKDAVKKIQ                  
Mb MONBRDRAFT_24127       ------------------------ISPAEPDPYFEIIERFLDQFEEARKQVVK                 
Sro PTSG_06844            ------------------------EDFSGTQEFFGLISEFLREFDVAIKDIEK                 
Fa H696_04106             ------------------------DPAMQPEEFFAQFNTFLQLFNQAREENKI                 
Spu SPPG_03524            ------------------------TAKTSPEEFFTLFTTFLDSFAIALAESKK                 
Sc Bni1                   ------------------------GDKFAKISFFKKFADFINEYKKAQAQNLA                 
Sc Bnr1                   ------------------------KDKESKNEFFQPFIEFLAMFKKCAKENIE                 
Spb Cdc12                 ------------------------NDPNSKNLFFKRVDSFIIDYSKARSDNLK                 
Spb For3                  ------------------------SIDKVRNSFFKNLNSFYEMYSIAKAENEE                 
Spb Fus1                  ------------------------DEPTSSARFFNNLNEIILEYKKASTVNQK                 
Um UM01141                ------------------------PSQTKPEDFFGLVSSFGQALMRAEEDTLQ                 
Spu SPPG_03515            ------------------------ERGDAPEEFFGLFASFSNALARARRENEA                 
Spu SPPG_01270            ------------------------PKTITPEEFFGIFWQFCQGFTQAKLDNEM                 
Fa H696_01212             ------------------------PNSVTPEEFFSVFWRFGVQWTEARNDLAE                 
Fa H696_05026             ------------------------PKATSTEQIFGLLNEFMESLARCHKENIA                 
Fa H696_04048             ------------------------EELNQPEDFFRVIVSFSQALRRARKENQE                 
Um UM04141                ------------------------NQTMRTEDFFGIFKEFLAAYKKVKVDNVR                 
Co CAOG_002378            ------------------------PKSTQPDAFFLYFKQFIDSLEHAVADNVT                 
Md DAAM1                  ------------------------AGKIQPDEFFGIFDQFLQAVSEAKQENEN                 
Md DAAM2                  ------------------------EGKMQPDEFFGIFDTFPTAFSEAQQDLDT                 
Sp LOC583322              ------------------------PARTTPEDLFGTFDLFLQSFHEAKTDNEN                 
Dm DAAM                   ------------------------GSVLQPDEFFGIFDSFLAAFAEARHDNES                 
Cg LOC105341767           ------------------------PSQNKPEDFFGIIDSFLTAMADAKAENER                 
Ml ML06741_ML06744        ------------------------SSNVEPETFFGYFNSFILQYSDAKETLAK                 
Mb MONBRDRAFT_8965        ------------------------AAKPSTEEFFGVFRTLLERLQQSRVELRK                 
Nv NEMVEDRAFT_v1g247373   ------------------------PKNLSSDQFFGIFNVFLVSFAEAKHQNEE                 
Sro PTSG_01821            ------------------------AKKPEPHEFFSIFSGFFEQLETGRRELAA                 
Aqu 1.221952_1.201856     ------------------------GKDQSPMKFFGVFSKFLKSLSEAHIHLIT                 
Co CAOG_002657            ------------------------GKVMTPAEFFGAFESFVKAFFVAREENAM                 
Md FMNL2                  ------------------------PKTTPPSVFFPVFVRFVKAYKQAEEENEL                 
Md FMNL1                  ------------------------PKTTPPSTFFPVFSRFVKAYKKAEQEIEQ                 
Sp LOC577797              ------------------------PKTLPPSAFFALFHRFSVAFKKAEVENAQ                 
Cg LOC105326194           ------------------------PRTCSPTSFFSQFVRFVAAFKAAVLEMEK                 
Dm FRL                    ------------------------SRNADAAAFFALIVRFTRAFKQHDQENEQ                 
Aqu 1.227499              ------------------------PKLAQPNTIFPVLQRFIASLKKADSENIE                 
Sp LOC591753              ------------------------ADHVEPVNFFKLFKGFRDQYRAAERANSK                 
Ml ML131115a              ------------------------PQRIEPQEFFKYFSDFFLQFDNIEKSLYQ                 
Mb MONBRDRAFT_34498       ------------------------DEKAEPYVFFKTFLQLDDQIKQAQEQNRR                 
Sro PTSG_06933            ------------------------DVATEPSVLFGLFIRLRRYFERAVEENAE                 
Cg LOC105322386           ------------------------ASDLDSQEFFKLIHNFAESYRMSDKQLNR                 
Aqu 1.229339              ------------------------LPTEEPAKFFDYFRKFINSWKMAIKDNHK                 
Mb MONBRDRAFT_31999       ------------------------PDKIEPFEFFSVFEEFVNNFKRAKEDLSR                 
Sro PTSG_02093            ------------------------PEKLEPFEFFSVFAKFTENYMKAKEDNRR                 
Mb MONBRDRAFT_29277       ------------------------RPNTDSEEVFGNLAKFLERYREAYAKTLE                 
Sro PTSG_04362            ------------------------RPTTDSEEIFGYVSTFVARFKDSVEKSKP                 
Md LOC103097295           ------------------------RPDQDSQELFGWISTFVREFRKAQADLDL                 
Sp LOC100890634           ------------------------NVNVESQEIFSSIAEFVKAFKREVDLIMV                 
Aq LOC100641843           ------------------------PPSTDSEDLFSHVAIFIKQFRNVKKELYP                 
Cg LOC105340863           ------------------------VSSLPSNELFSVLSDFALKFRKATEDIDR                 
Spu SPPG_06651_SPPG_06650 ------------------------REKKQPTHVFIMLELFFRAFEDAVADNLR                 
Ml ML09832a               ------------------------SPNTDSEEFMKMLSEFQTSLVESIKRCPH                 
Mb MONBRDRAFT_25412       ------------------------STRVTINELFARFYDFMTALRAAGRPRGS                 
Sro PTSG_07580            ------------------------SKQMHSQQLFAHVHDFAVSLQSSFASSST                 
Ei Eint_101200            ------------------------EETKSLREILTTLSDFLNSTKQELGRYRK                 
Co CAOG_007686            ------------------------TNTTDSEEVFSTINYFATRFTTALEARTG                 
Tt AMSG_03330             ------------------------VSKVKPNEFFASLAEFTEAYEAVREKIVK                 
Dd FORG                   ------------------------ATTASCQQFFNSIYSFSLLFSKQCQKIEK                 
Tt AMSG_09522             ------------------------VGNVKPEEMLASVHTFTEEFKKAYIKLEK                 
Tt AMSG_11977             ------------------------NKRTKGKNGFGPSRNFGTIRKNSGIRLVE                 
Dd FORC                   SSSSSYKITPPLSSSLSITSQEWNQQKFTCEKFFTLFSTITTAFKKSPSKRLS                 
Md FHOD1                  ------------------------AREIRVMPFCHTLHEFALEYRTCWDRVLQ                 
Md FHOD3                  ------------------------IRDVNITKFCRIISEFALEYRTTRERALQ                 
Sp LOC587533              ------------------------AREVKISHFCRIISEFALEYRSTRERIIE                 
Dm FHOS                   ------------------------VAESRPNEFCRTLSEFALEYRTTRERVQQ                 
Co CAOG_007600            ------------------------AKKTKLSEFSTMISDFAFDYRMNVKKQVE                 
Co CAOG_000966            ------------------------AATVTPREMFQLVGEFALEFKALIKVAVE                 
Cg LOC105331928           ------------------------AKDMKVNSFCKIVSEFALEYRTTREKVMQ                 
Nv NEMVEDRAFT_v1g212492   ------------------------TKKTKVNEFCKIISEFSLEYRTTRERVRE                 
Ml ML00084a               ------------------------KKFMPPDEFCRIISEFALEYRTRIEAVIL                 
Aqu 1.225180              ------------------------LNKWKIDDFFKLISEFSLEYRTVHGKVLQ                 
Md FMN2                   ------------------------EKEVSPPVFFSLWHEFSSDFKDFWKKENK                 
Md FMN1                   ------------------------EKEITPNYVFMVWYEFCSDFKTIWKRESK                 
Sp LOC579678              ------------------------DNEVTPAYFFNLWAPLCRDFKDLWKKEQQ                 
Cg LOC105332220           ------------------------EKEVSPEYFFSLWSSFCHDFKDLWKKEQQ                 
Cg LOC105320770           ------------------------NPQCPPQDFFQIWAVFLHDCKYYWKLAHR                 
Aqu LOC105316931          ------------------------TESISSQEFLQIWLSFSQTFYSYWEHAFA                 
Nv NEMVEDRAFT_v1g91019    ------------------------LPTLTAQEFFDIWVKFTSDFKVIWKKEQQ                 
Dm CAPU                   ------------------------LAQCTPDQFFEYWTNFTNDFKDIWKKEIT                 
Mb MONBRDRAFT_6002        ------------------------GGTPTPADFFEIWATFVGQFEEAWAAEQK                 
Sro PTSG_12168            ------------------------NGAITPADFFDIWASFVAGYEECWKAEQR                 
Mb MONBRDRAFT_26231       -----------------------------PDSLLPVWTTAIEQLLQCVTQNEE                 
Aqu 1.220931              ------------------------SESFNLNVCLSELFGFFLEYEKAIKENKQ                 
Aqu 1.222130              ------------------------HSKFKLESCLSEINGIITDIETAVKENEQ                 
Cg LOC105336275           ------------------------EKSFKIEECISNLNTFCDRVKQCQKENLQ                 
Cg LOC105346839           ------------------------EKTFNLDEFLSTFRQFCEKVKACQQELET                 
Ml ML17997a               ------------------------IEDFCLSSYFSNLLTFCCDVVECKEMYNL                 
Cg LOC105346870           ------------------------EKSFKLDECIETLNTFCENIQRCKKENEE                 
Ml ML435812a              ------------------------KKTYSLQECFRVFSIFCSKFEAAIGENKK                 
Md INF2                   ------------------------AHKLSLEDTFSTMKTFRELFIRALKENKD                 
Sp LOC579910              ------------------------GATFKLQEFLQIFDTFIKRIKQCQDDNEK                 
Dd FORA                   ------------------------DSKSEPSEFFGMFTKFMDQYDKATKENEQ                 
Ei Eint_071180            ---------------------------KVDDEFNSWIILLLDRMSHDMKKK                   
Aq LOC105315748           ------------------------ERPDFINKVFEELWNFVEVFQKCIKDVSQ                 
Md FHDC1                  ------------------------KETMKLDECLQIFRDFCTKFDKAVKDNRD                 
Sp LOC588660              ------------------------VSTFKLEECLLTFKVFCEKFKKAITENEA                 
Dm FORM3                  ------------------------AATFRLEECFKIFHNFCDKFKQAVKENER                 
Cg LOC105346876           ------------------------QHNFDLETTLQCLHRFCKQIKRCQNDNTT                 
Dd FORJ                   -------------------------ENIQPEEFFQIIFNFINLVLKVHKENED                 
Cg LOC105327750           ------------------------VKTFKLEEAFRTMQTFCERFKKAMEENKQ                 
Dd FORB                   ------------------------VKTSSPEEFFQHVSKFKNEFKRTIESIQK                 
Dd FORD                   ------------------------STKIQPEEFLAIFKKFNDKFIMSKKDLEI                 
Dd FORE                   ------------------------EGKSQPEEFFDIFGRFITLFENATTQLQQ                 
Dd FORF                   ------------------------ESKIPSEEFFVTINRFIVMFDKCYKDFQR                 
Dd FORH                   ------------------------PKSTQPDVFFSTINNFLEDLEKAYGEYQA                 
Dd FORI                   ------------------------PQNITSKDFFSNIVKFSIAFKSSSNNAKK                 
Tt AMSG_05276             -------------------------KETPSEELFGILDSFAQEWQLSARQNAQ                 
Tt AMSG_07139             ------------------------PTKTSADHLCGIFADFLEEFEAAEAKNRR                 
Tt AMSG_01072             ------------------------ANKTKSEELFGMFSEFVVQYQKAIRDNAR                 
Tt AMSG_03357             ------------------------PSKHDISFLLGALAQFQVRWDKALADNAK                 
Tt AMSG_02330             ------------------------PAKVKAQEFCGKFLDFVLAVQKAQRDNQR                 
Tt AMSG_02465             ------------------------KPLPTIQAFFQELTAIIDAYGKAEFQWVN                 
Tt AMSG_09000             ------------------------KADVDAEDFLGVLVRFRAQWIRAEADLER                 
Tt AMSG_06348             -------------------------KKVTNEEFFSILATFLETFTKARAENAK                 
Tt AMSG_09641             ------------------------PFAEVAETLYAFLRSVSNTTTAIRIADEK                 
Tt AMSG_08755             ------------------------APESLFDTLFSFLHRFKRGVTTWREAKAK                 
Tt AMSG_01346             ------------------------TSASAGANFLADLTEFVELGDKAARDNTR                 
Tt AMSG_11981             ------------------------PRTTKSVDFLGSVASFVAAFSASAARLAA                 
Tt AMSG_04208             ------------------------SPKTSNEEFFGMLSEFGKDMEEARKEIAS                 
Tt AMSG_09674                                                                                   
Tt AMSG_03032             ------------------------PSKMELPEFLDAARVFIVSLKSAAADNAA                 


***************************************************************************************************


Sequence Alignment 2 for Fig 3A, unikont DID-DD sequences
Note, only positions occupied in ≥ 90% of sequences in this alignment were analyzed, while other positions were ignored.
Alignment Report of 'Alignment14g3Names.meg' -  ClustalW (Slow/Accurate, Gonnet) : Sunday, June 12, 2016 3:01 PM

Species (abbreviation, superphylum or kingdom): A. queenslandinca (Aqu, metazoa), N. vectensis (Nv, metazoa), M. leidyi (Ml, metazoa), C. gigas (Cg, metazoa), D. melanogaster (Dm, metazoa), M. domestica (Md, metazoa), S. purpuratus (Sp, metazoa), M. brevicollis (Mb, choanoflagellata), S. rosetta (Sro, choanoflagellata), C. owczarski (Co, filasterea), E. intestinalis (Ei, fungi), S. punctatus (Spu, fungi), U. maydis (Um, fungi), S. pombe (Spb, fungi), S. cerevisiae (Sc, fungi), F. alba (Fa, fonticulida), T. trahens (Tt, apusozoa), and D. discoideum (Dd, amoebozoa)


                        ---------+---------+---------+---------+---------+---------+---------+
                                 10        20        30        40        50        60        70
                        ---------+---------+---------+---------+---------+---------+---------+
Cg LOC105346876         --MFYALRLRLENTSEA-WLRDYLERD---------------GLDIMLNSLCEMA-GKG-----------
Cg LOC105336275         VKAFTALKNKLKKSDKV-WVQGFLDAG---------------GLDVLLDAVDIIG-SRR-----------
Cg LOC105346870         IRVFTLLKRRLKKSDNV-WTEGFLNGG---------------GLEMLLEAIDVIS-SRR-----------
Cg LOC105346939         LQNLVKLRKSIKHNDSD-WMMEFLEYD---------------GLGLLFQCLKNLS-SRE-----------
Dm FORM3                ----------------------------------------------------------------------
Md INF2                 VVNYSGLRKRLESSDDG-WLVQFLEQS---------------GLDLLLEALARLS-GRG-----------
Sp LOC588660            IQSYTRLKRQLKRCDRQ-WILRFLELH---------------GLELLYVSLERLC-ANA-----------
Sp LOC579910            INNYSGLKKRIKASSTE-WLEGFLELD---------------GLGVLLDVVERLS-DRG-----------
Aqu 1.220931            GLNFSGVKKKLVNADPA-WMESFIEEG---------------GLFALFEGLQGLE-NSG-----------
Aqu 1.222130            AQHFTSLKNVLKKADRA-WMEGFLEQG---------------GLSAIFDALQILA-EKG-----------
Aqu LOC105315748        PWQATALKKRLRTAEKD-WIKSFLDAG---------------GLEALWTMLDSCI-PNE-----------
Mb MONBRDRAFT_26231     LQSYDDLADVFTHARRQ-WIDQFLQDQ---------------GLGALLAALPHLA-QEG-----------
Tt AMSG_03357           QDTLLRVKAALDGASSQ-WAEEFVDGG---------------GLAALFDELSVVQ-TGA-----------
Tt AMSG_05276           AESLRELEETIDVAPDS-WIAEFIDQL---------------GFTTLIDLLHNLS-SKS-----------
Tt AMSG_07139           AAHLRTLKYALLNNGSS-WTREFLQRD---------------GLDDVLQVLREFV-RKR-----------
Tt AMSG_01346           PGILEELVQVLDSSPPA-WTETFVQIG---------------GMDAILDALHADH-VHH-----------
Fa H696_04048           LREIASLRVQLNCATAT-WMSEFLELN---------------GIGSLESLMERIQ-KRI-----------
Um UM01141              YKHLLSLRVTLSSAKLS-WIDSFLHCD---------------GLGALELLMQQET-DGI-----------
Spu SPPG_03515          YRHLTAFRITLSLSNAN-FIRDFLQAE-----VPYLGLHGVRGIRALEIVLDRVY-EAK-----------
Spb For3                YHFLSLLNVQLRIQPIW-WMDEFAERN---------------GIESLLSALRNLG-HYP-----------
Sc Bni1                 SDEMKDLWVTLRTEQLD-WVDAFIDHQ---------------GHIAMANVLMNSI-YKT-----------
Spb Cdc12               NLQLITLSSLLSTQSDR-WISLFLELQ---------------GLRALHNLLTYFN-SSA-----------
Spu SPPG_03524          RDVLAELKVQCSCQTVS-WLLDFMEQG---------------GFRVLFSLLEAMH-RKP-----------
Um UM04141              TKHIESLAVTLRTCAIG-WIQSFVEAK---------------GTPVLASFLSGLH-AKG-----------
Dd FORA                 VAELKNISVALRSRGLD-WIHQFHKLG---------------ATTRLVELLSLYV-NKK-----------
Dd FORB                 QKTISDLKVSLASNKLS-WIDSFIGLS---------------GFDEILKIFQTFQ-LKP-----------
Dd FORE                 KSIFQSLVVILRTNVTKNWMCSFVQLN---------------GVEILFEILSKSK-RKD-----------
Dd FORD                 KEVLTSLRVRLGNQPLK-WLKEFLSLD---------------GVSLLIKVLILNE-IKQ-----------
Dd FORF                 IEILAQLCSSLQSKPSA-WSKSLIDCN---------------GIEALLNVLAFIE-RNG-----------
Dd FORH                 IDIIKTLRIHLNTADRD-WIQSFLDND---------------GVQPILNILKRLE-RNK-----------
Cg LOC105331485         LRVLESLRVSLTSNPVS-WVVDFGLD----------------GLNGILRNLTYCC-DSK-----------
Cg LOC105340901         LEIFKSLKVLLTSKPVS-WVKEFGED----------------GLNVLLKHLVHCCNRTK-----------
Dm DIA                  YQCVESLRVALTSNPIS-WIKEFGVA----------------GIGTIEKLLARSK-NNA-----------
Sp LOC592122            HSILSSLRVSLTSNPIS-WVQQFGEK----------------GLDVILKILAEYN-QRD-----------
Md DIAPH2               LNCLESLRVSLTSNPVS-WVNNFGHE----------------GLGLLLDLLEKLL-DKK-----------
Md DIAPH3               VTCLESLRVSLTSNPVS-WVENFGHE----------------GLGLLLDILEKLI-GSK-----------
Md DIAPH1               LSCLESLRVSLNNNPVS-WVQTFGAE----------------GLASLLDILKRLH-DER-----------
Aqu 1.221683            HQIVDKLRVSLSTNGLG-YAN-------------------------------------------------
Nv NEMVEDRAFT_v1g171940 LKTLQSCRVSLTGRPLS-WIQEFGGQ----------------GMHCLLKHLRNSC-SVR-----------
Co CAOG_007583          LKVLNSLRISLGSQPMF-WVRQFKEAS---------------GLDALFAVMYQLN-SHD-----------
Mb MONBRDRAFT_24127     AKRVSDIRVELGGCDMT-YMKEFVGAG---------------ALDSLVPLLDRVT-EYA-----------
Sro PTSG_06844          LQSLSKGTVCLKTYPVE-WVKDFCTEG---------------GLLVLLDILDLCL-KHP-----------
Co CAOG_002378          PERVTHARIDIETKPIS-FTITFVESG---------------GLQGLITWMKAAA-FNS-----------
Tt AMSG_06348           VEMVTAIRVSLASQPAS-WVAEFVALE---------------GLGELVRILQALE-AKT-----------
Md DAAM1                SKTIESLKTALRTKPMR-FVTRFIDLD---------------GLSCILNFLKTMD-YET-----------
Md DAAM2                NKVVEDLKTALRTQPMR-FVTRFIELD---------------GLTCLLNFLRSMD-HAT-----------
Cg LOC105341767         TKMVDNLKTALRTQPMS-FVTRFIEQE---------------GLQSLLKFLENMD-YKT-----------
Nv NEMVEDRAFT_v1g247373 STLLDGLKTALRTQPLR-FVHRFVELE---------------GLSCLLNFLQNMD-YET-----------
Sp LOC583322            ----------------------------------------------------------------------
Dm DAAM                 AAFVDALKTALRTSTHS-FVLRFVELD---------------GLPALLDLLLQLD-IRV-----------
Aqu 1.221952_1.201856   LKVANDLKTALRTQPLS-FVLQFIDMN---------------GLEYLLDFLRSMN-NDV-----------
Mb MONBRDRAFT_8965      LELLDVLAVALRTKPLA-YVHRFVDMQ---------------GLTFLLDLLACLS-PDG-----------
Sro PTSG_01821          TRELESLAVALRSNPMS-FIEQFVGLD---------------GLTLLLDILVSMT-PNQ-----------
Spu SPPG_01270          KQLLTDLVVSLRSRPIR-WISNFIENG---------------GLNILLENLGALG-RQN-----------
Fa H696_01212           SDLLQWMVVSLRAQPIS-WIREFDDLG---------------GISELLIYLRDEA---------------
Co CAOG_002657          CDLAQAVTILLRTTALT-WVSEFVDKE---------------GGSALLTCLEELD-DEE-----------
Fa H696_05026           MLLLRALEICLRTELGA-WTRMFIEAS---------------GVEALVDAMASIE-SVS-----------
Nv NEMVEDRAFT_v1g208334 EMVLRSLEIDLRTHPNTTWLREFIDDP-------------YRGHMALVEFLQFLH-LNP-----------
Sp LOC591753            KEVIEDLKEDLHSAKTD-FLKAFISEK-------------VGGVLLLSKFLSQTQELIEKD---------
Cg LOC105322386         SHLLQKLRLDLKMSYQW-FIEDFCKRE-------------NNGLTLLLNLLRNIQ-KIA-----------
Aqu 1.229339            GKVLKELEVELRTNAEG-WIDNFVASP-------------NHGHIALIDLLKDLI-QYP-----------
Mb MONBRDRAFT_31999     YDILRKLEVALRTNASN-WVEEFCDPP-------------NSGHLVLIEFMEDLPDALE-----------
Sro PTSG_02093          FSLLKKLEVALRTNHAG-WTEEFCDHP-------------NTGHLLLVQFLEALPAMLE-----------
Dm FRL                  TQVLRDLEISLRTNHIE-WVKEFLDDT-------------NQGLDALVDYLSFRL-QMMRH-EQR-LQGV
Cg LOC105326194         TQVLRDLEISLRTNHIE-WVREFLSED-------------NQGLDVLVDYLSFSQ-VVMRK-EQ--L---
Md FMNL1                TQVLRELEISLRTNHIG-WVQEFLNEE-------------NQGLDVLLEYLAFAQ-CSVAY-DMESTDNG
Md FMNL2                TQVLRELEISLRTNHIG-WVREFLNEE-------------NKGLDVLVEYLSFAQ-YAVTF-DFESLENN
Sp LOC577797            TQNLRDLEISLRTNNIQ-WVREFLNEE-------------NLGLDVLVEYLQWLN-KTMTH-EEH-L---
Aqu 1.227499            VQYLRGLEISLRTNKIS-WVQDFLADN-------------NAGLQKLVQYMKFRY-DLEKKGKLKALTRR
Mb MONBRDRAFT_34498     ASILRGIEISLRTNPLS-WVKDFINYQPTIDERNKDTKQRAGGLDILMEYFSSLE-NDE-----------

                        ---------+---------+---------+---------+---------+---------+---------+
                                 80        90        100       110       120       130       140
                        ---------+---------+---------+---------+---------+---------+---------+
Cg LOC105346876         ----------------------------------------------------------------------
Cg LOC105336275         ----------------------------------------------------------------------
Cg LOC105346870         ----------------------------------------------------------------------
Cg LOC105346939         ----------------------------------------------------------------------
Dm FORM3                ----------------------------------------------------------------------
Md INF2                 ----------------------------------------------------------------------
Sp LOC588660            ----------------------------------------------------------------------
Sp LOC579910            ----------------------------------------------------------------------
Aqu 1.220931            ----------------------------------------------------------------------
Aqu 1.222130            ----------------------------------------------------------------------
Aqu LOC105315748        ----------------------------------------------------------------------
Mb MONBRDRAFT_26231     ----------------------------------------------------------------------
Tt AMSG_03357           ----------------------------------------------------------------------
Tt AMSG_05276           ----------------------------------------------------------------------
Tt AMSG_07139           ----------------------------------------------------------------------
Tt AMSG_01346           ----------------------------------------------------------------------
Fa H696_04048           ----------------------------------------------------------------------
Um UM01141              ----------------------------------------------------------------------
Spu SPPG_03515          --------------------------------------------------------HLRSITSGGHRSYR
Spb For3                ----------------------------------------------------------------------
Sc Bni1                 ----------------------------------------------------------------------
Spb Cdc12               ----------------------------------------------------------------------
Spu SPPG_03524          ----------------------------------------------------------------------
Um UM04141              ----------------------------------------------------------------------
Dd FORA                 ----------------------------------------------------------------------
Dd FORB                 ----------------------------------------------------------------------
Dd FORE                 ----------------------------------------------------------------------
Dd FORD                 ----------------------------------------------------------------------
Dd FORF                 ----------------------------------------------------------------------
Dd FORH                 ----------------------------------------------------------------------
Cg LOC105331485         ----------------------------------------------------------------------
Cg LOC105340901         ----------------------------------------------------------------------
Dm DIA                  ----------------------------------------------------------------------
Sp LOC592122            ----------------------------------------------------------------------
Md DIAPH2               ----------------------------------------------------------------------
Md DIAPH3               ----------------------------------------------------------------------
Md DIAPH1               ----------------------------------------------------------------------
Aqu 1.221683            ----------------------------------------------------------------------
Nv NEMVEDRAFT_v1g171940 ----------------------------------------------------------------------
Co CAOG_007583          ----------------------------------------------------------------------
Mb MONBRDRAFT_24127     ----------------------------------------------------------------------
Sro PTSG_06844          ----------------------------------------------------------------------
Co CAOG_002378          ----------------------------------------------------------------------
Tt AMSG_06348           ----------------------------------------------------------------------
Md DAAM1                ----------------------------------------------------------------------
Md DAAM2                ----------------------------------------------------------------------
Cg LOC105341767         ----------------------------------------------------------------------
Nv NEMVEDRAFT_v1g247373 ----------------------------------------------------------------------
Sp LOC583322            ----------------------------------------------------------------------
Dm DAAM                 ----------------------------------------------------------------------
Aqu 1.221952_1.201856   ----------------------------------------------------------------------
Mb MONBRDRAFT_8965      ----------------------------------------------------------------------
Sro PTSG_01821          ----------------------------------------------------------------------
Spu SPPG_01270          ----------------------------------------------------------------------
Fa H696_01212           ----------------------------------------------------------------------
Co CAOG_002657          ----------------------------------------------------------------------
Fa H696_05026           --------------------------------------------------------------------SG
Nv NEMVEDRAFT_v1g208334 ------------------------------------------------------------PSNDSSDDIG
Sp LOC591753            ------------------------------------------------------------RNQQNANNSA
Cg LOC105322386         ----------------------------------------------------------------------
Aqu 1.229339            ----------------------------------------------------------------------
Mb MONBRDRAFT_31999     ----------------------------------------------------------------------
Sro PTSG_02093          ----------------------------------------------------------------------
Dm FRL                  LCASEERLNLTNGGDGGEIVMGNSSSVSPGGGGGLLSHGNSTGHGLANGTLDSRQQHTMSYGFLRPTIAD
Cg LOC105326194         --LNKEKSTSLDG-----LVKS--------------------------PARKLKRSNTIG----------
Md FMNL1                TP-SPEKSKPLDQS-VEDLGKGS--------------------PPSSSSSLSQGKGRHLTVR--------
Md FMNL2                VENSVDKSKPWSRS-IEDLHRGSN------------------LPSPVGNSISRS-GRHSTLR--------
Sp LOC577797            -----ETLPPKQR-----------------------------------SALSVRGSRHG-----------
Aqu 1.227499            GSSTLGRAHSLDSG----INAS--------------------------SSLSLPPPNQINPLYSLLN---
Mb MONBRDRAFT_34498     ----------------------------------------------------------------------

                        ---------+---------+---------+---------+---------+---------+---------+
                                 150       160       170       180       190       200       210
                        ---------+---------+---------+---------+---------+---------+---------+
Cg LOC105346876         -------------------FTSFSDAILQLDCVSCIRAILNTSVGLDFMVKHDH----------------
Cg LOC105336275         -------------------VTNLSEALKLLECVSCVTKLVNSKSGLSFLVTHGS----------------
Cg LOC105346870         -------------------VTKFSEALRLLECVLCIERLVNSKLGLSFLIQHDS----------------
Cg LOC105346939         -------------------SFHLSEMVLRLECIMCIREVVNSQTGLDCLLKTKG-------------RKD
Dm FORM3                ---------------------------------------MDSRIGLDYIVENRD----------------
Md INF2                 -------------------VARIADALLQLTCISCVRAVMNSQQGIEYILSNQG----------------
Sp LOC588660            -----------SPGRPGRRSLSIADAFAQIECVACFKAVMDSQAGLDYIIEDTE----------------
Sp LOC579910            --------------------MSFTDAYLQVEIVGCIKAVMNSKTGMDFLIESVD----------------
Aqu 1.220931            -------------------LDSIAGTVKLLDCVDCIKAVMNSQVGLEFIIHSDK----------------
Aqu 1.222130            -------------------FASLTDAIRQLECVGCIKAVMNSQVGLDFIIHYPE----------------
Aqu LOC105315748        ----------------EGVIIGDAQQQGLLRCVECIRTLLSSPDALDTLVIGAT---------------P
Mb MONBRDRAFT_26231     ------------------------IFAATKINNVVRAVYAIVNHRATLDRLLES----------------
Tt AMSG_03357           -------------------EADVETHIFEEELIDTVATAMATVSGLEAVAAEPA----------------
Tt AMSG_05276           -------------------KKTDDEIDTESAVLSTLATLFDTMPGVEAGMAQD-----------------
Tt AMSG_07139           -------------------NKQPNDVEVAARATKVIKVLTQTSAGTKAMTRIND----------------
Tt AMSG_01346           -RRQDGLTRTKRSSALAAVARSQQGPAYRAAAIQALLKLLNAPCAMHHALETPD----------------
Fa H696_04048           ---------IAQSSAAGRRVCSETDSDLQLEGLRCVRTLMNIDSARSDILNRPA----------------
Um UM01141              -------VGALGSNRSKQLERKDMSDAILLEAIKCLRTLMNIELGFEKVLEQPY----------------
Spu SPPG_03515          NYTADKPLPPIPAGGHSSYADAVLEDELGLETVRCIKLIMNAEVGYAAVLNSPS----------------
Spb For3                ----------------ERASKTPLESQIIQSLFHCLNSENCRRRYQSSAKCSVP----------------
Sc Bni1                 ---------------APRENLTKELLEKENSFFKCFRVLSMLSQGLYEFSTHRLMTDTVAEGLFSTKLAT
Spb Cdc12               -------------------------VVQPQQAEVPRCMLTLLKKKPTLVTSNSY----------------
Spu SPPG_03524          -------------------DRKLKHYETESEVLKILKILVNHNRGVTELLSNPS----------------
Um UM04141              -------------------IKNDNDLSLEYEVLKAFRSLFNSKPGANDALAQPK----------------
Dd FORA                 -------------------SHTEESLQKQLECLNCIKNLMNNNVGIGYIFGIKD----------------
Dd FORB                 -------------------EKNSIDFLILFDCVNIIKSILNSQSGVKSVMTTSH----------------
Dd FORE                 ---------------------------YKDDCLSCIGKVMSNPIGLNSVAQLPM----------------
Dd FORD                 -------------------VKNQEDIYKIAQCLHSLKLIMNTKFGLESVIKQPT----------------
Dd FORF                 -------------------QKD-SDVILQSLAVTCLLSLLNSKYGIEKAIATPN----------------
Dd FORH                 ------------------NRKRKEHSILQWECTRCIAALMKIKIGMEYIASFPQ----------------
Cg LOC105331485         -----------------------TERKSTYECVRCLKAFMNNKFGLMQIINHDE----------------
Cg LOC105340901         ------------------ETMRKEERQSRLECVKCIKAFMNNTFGLTKMLESDE----------------
Dm DIA                  -----------------------SYEKIEFEAIRCLKAIMNNTWGLNVVLNPDQ----------------
Sp LOC592122            ---------------------GKKFAEVRHECIKCIKAFMNNKYGIQTVFAKLR----------------
Md DIAPH2               -------------------QQEIIDKKNQHKLIQCLRAFMNNKFGLQRILGDER----------------
Md DIAPH3               -------------------NQEKIVKRSQHKVIQCLKALMNTKYGLERIMGEEK----------------
Md DIAPH1               -----------------EESAGSYDSRNKHEIIRCLKAFMNNKFGIKTMLETDE----------------
Aqu 1.221683            ------------------------------------HTHVLVKYGLTKMFQKGD----------------
Nv NEMVEDRAFT_v1g171940 ---------------------GSVEKRIQHECVRCLKAYMNNKYGLQLMLKSED----------------
Co CAOG_007583          -------------------IKDKLEQSIEQACVLCFKAFMNNGPGLFAVIKGAE----------------
Mb MONBRDRAFT_24127     -------------------ESTGRFVQAQREMMFAIYHILDTGPGLVKALENQQ----------------
Sro PTSG_06844          -----------------------DLLPLQSEAVKSLKAVMDTGHGLDLALSSSQ----------------
Co CAOG_002378          -----------------YQEVSADVAAVQYECVRCLRAIINVEYGLSEFTKDNE----------------
Tt AMSG_06348           -----------------NERRSSRDIQTQEECIRSLRALMDNKEGREAILTFPD----------------
Md DAAM1                -----------------------SESQIHTSLIGCIKALMNNSQGRAHVMAHSE----------------
Md DAAM2                -----------------------CESRIHTSLIGCIKALMNNSQGRAHVLAQPE----------------
Cg LOC105341767         -----------------------CQSPIHTSVIGCLKALMNNSQGRAHVLAHPN----------------
Nv NEMVEDRAFT_v1g247373 -----------------------SQSKIHTAVIGCFKALMNSSHGRAHVLAHPT----------------
Sp LOC583322            ----------------------------------------------------------------------
Dm DAAM                 -----------------------ANSPLHTSLIGCIKALMNNSMGRAHVLAHPT----------------
Aqu 1.221952_1.201856   -----------------------RQSQLHYIILGSIKALMNNSDGRAHVLAHPT----------------
Mb MONBRDRAFT_8965      -----------------------R-----------------------CVL--------------------
Sro PTSG_01821          -----------------------RHSNQHHQLMKCLQALMNNAYGLKCVLSHPS----------------
Spu SPPG_01270          -----------------------RHDEFEELYIKCLKSLMNNKIGLSAVLDSEG----------------
Fa H696_01212           -----------------------RALNHDELALRGLKSLMNNALGFARVADSED----------------
Co CAOG_002657          -----------------------RNTDLHTFFLRAVKALMNNTVGRMAVIQHYN----------------
Fa H696_05026           EGAFSGSRRPGEPDHQPAFLSAHDSSELVTRCVLCLKALMNNPVGLRAVLSDPA--------------LC
Nv NEMVEDRAFT_v1g208334 DTDKSKVSKKTGSQKSVKPDVLARSHIDEHLCLQSLRVLMKNKYGFQSVMRAPE----------------
Sp LOC591753            SIQSAGRTSTLDKKLLKLLENIKRTTVEESDAMNCLRKISEDKEGLAIIMTAPE----------------
Cg LOC105322386         -------KEMNSVPSKEKAQTRKRLLSEELDCLVCVKFCLRAQMASKVLLDSTY----------------
Aqu 1.229339            ----------SLLNTTQKISILQRSPSCVHTSLTCVKALMSNRSGFTAVFNYAP----------------
Mb MONBRDRAFT_31999     --------------FRSPIPVLQRLPEEHHLGILCLKALMRHDYGLRKVLDEHG----------------
Sro PTSG_02093          --------------SKATAPALMKEEEEHHLCVLCVKALMKHDYGFRKVVQEAG----------------
Dm FRL                  ALDSPSLKRRSR---HIAKLNMGAATDDIHVSIMCLRAIMNNKYGFNMVIQHRE----------------
Cg LOC105326194         ---SPRHTKMS-------KLNMGEARDDVHVCIMCLRAIMNHQYGFNLVIAHRH----------------
Md FMNL1                --LNPAHSRKT-----LRNSRIVSQKDDVHVCIMCLRAIMNYQR----VTLRGT----------------
Md FMNL2                --YNTLPSRRT-----LKNSRLVSKKDDVHVCIMCLRAIMNYQYGFNMVMSHPH----------------
Sp LOC577797            -------KKFS------MQSHLAITRDDVHVCIMCCRAIMNFQYGFNLVINHKE----------------
Aqu 1.227499            GGGPPGPGRGG------GKDVVVAETSDVHVCVLCMKALMNNAHGFSAIMKDKE----------------
Mb MONBRDRAFT_34498     -----------------------RHSDDNYLCVLCLRALMNNATNAFLQQNIYL--ALPSRRPHSGAHAR

                        ---------+---------+---------+---------+---------+---------+---------+
                                 220       230       240       250       260       270       280
                        ---------+---------+---------+---------+---------+---------+---------+
Cg LOC105346876         --YTAKLILAALNMN-----------------------------------------------NTHPKKQV
Cg LOC105336275         --YTQKL-VKALDTN-----------------------------------------------NVMVKKQV
Cg LOC105346870         --HIKKL-VKALDTT-----------------------------------------------DTLVKKHV
Cg LOC105346939         NIFGRRF-ASALENK-----------------------------------------------NLMVKMQI
Dm FORM3                --YIAKL-GAALDTQ-----------------------------------------------NATVKKQV
Md INF2                 --YVCKL-SEALDTS-----------------------------------------------NVMVKKQV
Sp LOC588660            --FTRKL-ANALDTD-----------------------------------------------NAPVKKQV
Sp LOC579910            --FTRKL-ARALDTK-----------------------------------------------NVLVKKQV
Aqu 1.220931            -NFTNIL-IEELNTN-----------------------------------------------IPLVKMHI
Aqu 1.222130            QKYVRKL-SEELDSN-----------------------------------------------NRLVKVQV
Aqu LOC105315748        NKYIERL-LKVMHLPMSVD-------------------------------------------SAFIKIYC
Mb MONBRDRAFT_26231     EDALNNL-VALLSSN-----------------------------------------------HDMVSRLV
Tt AMSG_03357           --YVARL-AEATYSE-----------------------------------------------VPSVARLA
Tt AMSG_05276           --YVNII-TASLDTT-----------------------------------------------NNDAVIRA
Tt AMSG_07139           --GTSTI-VRTLHADA----------------------------------------------DETLRSRA
Tt AMSG_01346           --FVVRI-LECVHDD-----------------------------------------------HVLIRTDI
Fa H696_04048           --VVLAI-ATCLDAE-----------------------------------------------NERLAILA
Um UM01141              --LVNYI-AFALRSP-----------------------------------------------SYKLRLQV
Spu SPPG_03515          --LMKQL-AYCLAAPDLSAATIGGDARTRRA-------------------------------NIALRTAV
Spb For3                --GFNAL-GTIAETVLSKS-------------------------------------------LNSARMAT
Sc Bni1                 RKMATEI-FVCMLEK-----------------------------------------------KNKSRFEA
Spb Cdc12               --IFQAI-TVTLISP-----------------------------------------------NLLPRKVA
Spu SPPG_03524          --YLNIL-ILSLDSP-----------------------------------------------LLPARTSA
Um UM04141              --CISGI-THSMISL-----------------------------------------------QLTTRKQA
Dd FORA                 --SFKTI-VLCLGSE-----------------------------------------------YEKVNELA
Dd FORB                 --TFKVL-VLCLDQSY----------------------------------------------PPELRNAV
Dd FORE                 --APKTI-TKVLRSKQY---------------------------------------------CIKSKAMA
Dd FORD                 --NIHSI-SLVMDTP-----------------------------------------------HLKTRIMV
Dd FORF                 --SMIRL-ITSMDTP-----------------------------------------------KADTRSSV
Dd FORH                 --TTNLM-VLCLDTP-----------------------------------------------LIKAKTLV
Cg LOC105331485         --ALTIL-SRTVDPS-----------------------------------------------DPTTMLEA
Cg LOC105340901         --GLSIL-SRCLDPT-----------------------------------------------DPDTMMLC
Dm DIA                  HSVVLLL-AQSLDPR-----------------------------------------------KPQTMCEA
Sp LOC592122            --AITHI-ASALNPQ-----------------------------------------------HENMTIDA
Md DIAPH2               --SLLLL-ARAIDPK-----------------------------------------------QPSMMTEI
Md DIAPH3               --CLSLL-AKAMDPQ-----------------------------------------------QANMMVDI
Md DIAPH1               --GILLL-VRAMDPA-----------------------------------------------VPNMMIDA
Aqu 1.221683            --GLVIF-VTAMDPL-----------------------------------------------NEGMMTDV
Nv NEMVEDRAFT_v1g171940 --GLTLL-ARSMDPN-----------------------------------------------YPSMMTDV
Co CAOG_007583          --GIRPL-ALALGTA-----------------------------------------------DVKTTTTI
Mb MONBRDRAFT_24127     --LVDAI-VRSLSTH-----------------------------------------------DYRTLELI
Sro PTSG_06844          --AVLLL-VKTLGSV-----------------------------------------------DRKTVTTV
Co CAOG_002378          --GFETL-ALSLDSN-----------------------------------------------NHRMVALV
Tt AMSG_06348           --AVQTI-AMALDSP-----------------------------------------------KVETKTNV
Md DAAM1                --SINVI-AQSLSTE-----------------------------------------------NIKTKVAV
Md DAAM2                --GISTI-AQSLRTE-----------------------------------------------NCKTKVAV
Cg LOC105341767         --CINII-AQSLATE-----------------------------------------------NIRTKITV
Nv NEMVEDRAFT_v1g247373 --CIDII-AQSLLTE-----------------------------------------------NIKTKIQV
Sp LOC583322            ----------------------------------------------------------------------
Dm DAAM                 --AIDTI-ARSLAAD-----------------------------------------------NIRTKIAA
Aqu 1.221952_1.201856   --GITVI-AQSLKTN-----------------------------------------------NNKIKILT
Mb MONBRDRAFT_8965      -----VI-VQSLLVP-----------------------------------------------ELHMRLQI
Sro PTSG_01821          --SLKII-ARSLTSR-----------------------------------------------DQTIRLMV
Spu SPPG_01270          --ALNII-ALSLQSP-----------------------------------------------SPKTKALV
Fa H696_01212           --AVVIL-ANELRYYHAAAPVAVSSRGRLPASPGDPGDLAVATAGGSSTDQMPALAGRSALRGSQTVSMA
Co CAOG_002657          --GIRII-CRSLAVG-----------------------------------------------NYKTKQAV
Fa H696_05026           ASALRSL-ALCISAR-----------------------------------------------SLHARILT
Nv NEMVEDRAFT_v1g208334 --VVKAI-ILCLKIN-----------------------------------------------NRKTQALV
Sp LOC591753            --VLEII-TSCIVSR-----------------------------------------------SLSARLYA
Cg LOC105322386         --GLESV-ASALMSS-----------------------------------------------FTKSRIAA
Aqu 1.229339            --SVFVI-THCISFP-----------------------------------------------HHKTKTLV
Mb MONBRDRAFT_31999     --FVNRI-ILNLASE-----------------------------------------------VPRTRTAI
Sro PTSG_02093          --FLYRI-VRCFTST-----------------------------------------------NPRTRVAV
Dm FRL                  --AINCI-ALSLIHK-----------------------------------------------SLRTKALV
Cg LOC105326194         --AINCI-ALSLNHH-----------------------------------------------SLRTKALV
Md FMNL1                --PLRPL-CLSY----------------------------------------------------------
Md FMNL2                --AVNEI-ALSLNNK-----------------------------------------------NPRTKALV
Sp LOC577797            --CINAI-ALSLNHK-----------------------------------------------SPRTKALV
Aqu 1.227499            --AVSVM-VLSMFFG-----------------------------------------------TQKTIVTV
Mb MONBRDRAFT_34498     KRSQFGF-NTVMAHPDTINQI-CLCLGSVDPFSTGSDELTAAEEGEQSR-------------RYRTHILV

                        ---------+---------+---------+---------+---------+---------+---------+
                                 290       300       310       320       330       340       350
                        ---------+---------+---------+---------+---------+---------+---------+
Cg LOC105346876         YEILAALCSYNN--------TGYNNVMNALSTLKRETDQ-----THRFSAVVNELKAAE-----------
Cg LOC105336275         FELLSALCVYST--------DGFRLTMDALDSFKTLKKQ-----RYRFSLIVNELRMAD-----------
Cg LOC105346870         FDLLSALCVYSR--------EGYRLTLNALDSYKTQKKQ-----RYRFSLIVNELKSAD-----------
Cg LOC105346939         FELLSALCVYSR--------EGFYLTLDALETYRTWRKL-----PYRFSLLVNELRSAN-----------
Dm FORM3                FELLSALCAYSP--------DGYARAIETLEFYKNLKKQ-----RYRFKIVINELELSSAAAHP------
Md INF2                 FELLAALSIYSP--------EGHKQTLDALDHYKVVKSQ-----QYRFSVIMNELSSTD-----------
Sp LOC588660            FELLSALCMYSA--------DGYARAIDALGHYKESKNQ-----RYRFGLIIDELHGAE-----------
Sp LOC579910            FELLSALCVYTH--------DGYELAVDALEDYKMQKNQ-----RYRFSLIINELKTAE-----------
Aqu 1.220931            FEMLSAVSIYSD--------EGLYVVLGALKHYKVFNGL-----RHHFSKLIEELQSSE-----------
Aqu 1.222130            FELLSALSLYSE--------EGHSLALDALTHYKKNCAQ-----PHRFSKLIQELRTSE-----------
Aqu LOC105315748        LLILSAISRHSD--------EGFRATIKAFDNHKIQIQYQL---RHRFSLLVYELRSPLS----------
Mb MONBRDRAFT_26231     WEILSVLAIYSE--------EGIGHDRVLGALDWYQSTYGT---PHYLSPLRKTFKDAD-----------
Tt AMSG_03357           AHLLTGLARYSS--------ESHTLVQASLVAAAADQPRAR---ARPYQQIVAVLGNADLDV--------
Tt AMSG_05276           AQLLSGIAIYSE--------QGRGLVRTGFDELKVLKKE-----KVRFSTLVKMLKFAVSDDASESEDGN
Tt AMSG_07139           LLVLARMAHASH--------EAHQAVQAALDAQRTLDRA-----NHPFTAALEAMQCTE-----------
Tt AMSG_01346           YKLLSALTLHSP--------TGYAVVIGAYTELARKTRKAE---SRRFIDLVKELTLDPNERSTQSTD--
Fa H696_04048           CELLAGICMLPAASAEADALSGHALVLDALTELPSRIGE-----PYRFQRLVEIVGSSRQE---------
Um UM01141              ADVLAALCVLSL-------DDGHRMVCGALSELKIVTGE-----RFRFAFLVEDLKPDASSSSSSDAWDA
Spu SPPG_03515          AGVLGPMCLLSE--------KGRTLALQSMSDLAVAQGE-----PGRFNCMINSLLDPFVSPLQATCTTP
Spb For3                FLLKFLCNKKGL--------SYFKAVIRAFEWLVEQKLS-----KTRFSAWMHSFNDVITGVRVCADSSP
Sc Bni1                 VLTSLDKKFRIG--QNLHMIQNFKKMPQYFSHLTLESHL-----KI-IQAWLFAVEQTLDGRGKMGSLVG
Spb Cdc12               ADLLTWVLSLKEPLVVSILETGFKEINAEYEKEVPLFFGW----IKSFKDIILEKELARTPPSSPARNSA
Spu SPPG_03524          ADFLLALVTLEY-------PRGHRLVMRAFDYFRSSRDD-----LHTFERLVRALESLINTRGVFGTTVG
Um UM04141              ADILLFLCHWDK-------PTGHRLVLKAFDDLKTSQGD-----HGRFDAWFRVLEQTIDGRGKMGSMVG
Dd FORA                 IGLLNTICFLPK-------INGHKLLIELLNYFKEEKKE-----SRRFISIVKSLKSKAGVIETKE----
Dd FORB                 LQLTAALTLLPT--------VGHSYVLEAIENFKVSNRE-----KVRFQTIIEGAKSVSNTQL-------
Dd FORE                 IELLTVMLLDKY----------VPGGCSLVLKALTKTKE-----KKRFSFFVRFIKDNE-----------
Dd FORD                 IELLAALCVVNS--------KGLPLVLSAMDNYREVKRE-----KKPFIHLFQGLKNP------------
Dd FORF                 FEILTAICMISE--------KGYQLILEAMTHFKQVRKE-----RFRFTFLVESMKKVMNSS--------
Dd FORH                 LELLAAIAVTD---------RGHGAVLTSMIYHKEVKKE-----ITRYFNLVQSLKIEK-----------
Cg LOC105331485         VRLLAAICLVPP--------DGHEKALEGITVCGEI-RG-----RDRFIPVIMGLGMRD-----------
Cg LOC105340901         VSILAAVCIYNP-------PLGHQKVLEGLTVSAEM-KD-----MDRFDMIITGLGMGI-----------
Dm DIA                  LKLLASFCIVYE-------RNGYEKVLRAITTIAAT-SFKA---SERFRPIVDALFASDQQDP-------
Sp LOC592122            TKLLAAVCFVPP--------DGHEKVLSALTEVGES-KS-----SPRFSPIVEALHLED-----------
Md DIAPH2               VKILSAICIVGE-------DNILDKLLGAITTAAER-NS-----KERFSPIVEGLENHE-----------
Md DIAPH3               VKLLSAICIVGE-------ENVLEEVLEALTTVGEE-KK-----IDRFSSIVEGLQEN------------
Md DIAPH1               AKLLSALCILPQ------PEDMNERVLEAMTERAEM-DE-----VDRFQPLLEGLKSGT-----------
Aqu 1.221683            LRVIAAVCLVA---------DGHDRILEAITTNGEM-CG-----FGRFDPILQALKGTK-----------
Nv NEMVEDRAFT_v1g171940 VKVMAAVCLVK-----------HDRAVEAMTVCGEL-EE-----KGRFSKIVDALHDD------------
Co CAOG_007583          LELLGAVCLVPP--------SGHSLVLQGITQVARQKER-----QMRFEPLVRVLRDSD-----------
Mb MONBRDRAFT_24127     FQCLVGFVRSES---RDGTSNGLHRVLSAFHDLTVTRGG-----GHRFKPVVRVLFGAVE----------
Sro PTSG_06844          LEMLSVVAYLD---------KGHKLVLQAFSAIVRDRGG-----GLRFRVLIRLLEADY-----------
Co CAOG_002378          LKMLAALCLVE---------GGHKRILDAMEYRSRLLNE-----PQRFRALVHAMQTIE-----------
Tt AMSG_06348           LELLSVVTVLPA-------HNGHKLALDAMTAYQELKYPK----LRRFYQLVNAFKQES-----------
Md DAAM1                LEIMGAVCLVP---------GGHKKVLQAMLHYQKYASE-----RTRFQTLTNELDKSTGRYRD------
Md DAAM2                LEILGAVCLVP---------GGHKKVLQAMLHYQVYAAE-----RTRFQTLLNELDRSMGRYRD------
Cg LOC105341767         LEILGAICLVP---------GGHRKVLESMLHYQKFAAE-----RTRFQSLINDLDRSTGIYKE------
Nv NEMVEDRAFT_v1g247373 LEILGAVCLVP---------GGHKKALDAMTHFQKFAEE-----RTRFQTLVNDLDRSTGVYKE------
Sp LOC583322            ----------------------------------------------------------------------
Dm DAAM                 LEILGAVCLVP---------GGHRKVLQAMLHFQVFATE-----RTRFQSIVNDLDRSTYAYRD------
Aqu 1.221952_1.201856   LEILGAVCLVP---------GGHKKVLNSMVHFQQFACE-----RTRFQTVVMDLARSLDEDDSD-----
Mb MONBRDRAFT_8965      VQMLGAVSLIP---------EGHRKVLDALTHFQSYGGE-----VYRFQTILQLLACKSLRTAV------
Sro PTSG_01821          LELLGAVSLLP---------EGHRKVLEAMTAFRSYAGE-----LARWQTVVMELARKTQNLAY------
Spu SPPG_01270          LEILGAVCLIP---------GGHQCVLEGMDNLCTQAKT-----RFRFEAVVYTLWQSCQGMTAH-----
Fa H696_01212           LEILGALCMSP---------SRHPRVLDALYGLSARMCVMTGPRRGRLGPLVQILSFAVSER--------
Co CAOG_002657          LEILAVCCLIS---------DGHKQVLDAFEDFRAYFYE-----RTRFQTLVNVITSVSGKQDQ------
Fa H696_05026           LDILAAICFVPR--------VGTGLVLDSLTHFAHVRRE-----NRRFQTLVYDLRFAT-----------
Nv NEMVEDRAFT_v1g208334 LKILTHICEES---------EHYEKVIDSVRFYTKTSRE-----SRPFENIVQLIFSKPT----------
Sp LOC591753            FMVLIAVCESR---------DGLNRVLTALTKFRVKIRE-----KVRFYAVTQMIFLEKS----------
Cg LOC105322386         LEIMSLILREP---------GGFSRNVDCFTYFRLKNCE-----PVRFKFLVSMLMSRSDG---------
Aqu 1.229339            L---------------------------------------------------------------------
Mb MONBRDRAFT_31999     VQMMAALAANPG--------GGALRTLDAFHYFSSRVLE-----HTRFETVVRYMTDNRA----------
Sro PTSG_02093          MQIMAVVANNPS--------GGAVRAVEAFHHLSLHLGD-----TAHFASVVDRLREDSM----------
Dm FRL                  LELLAAICLVK---------GGHEIILGSFDNFKDVCQE-----KRRFQTLMEYFMNFEAF---------
Cg LOC105326194         LELLAAVCLVS---------GGHEIILSAFDNFKEVCGE-----RHRFETLMDYFRNYEEF---------
Md FMNL1                LCFPHDASGAP---------SNSVTQPPLLSSPCQVCGE-----KNRFERLMEYFRNEDS----------
Md FMNL2                LELLAAVCLVR---------GGHEIILSAFDNFKEVCGE-----KQRFEKLMEHFRNEDN----------
Sp LOC577797            LELLAAVCLVK---------GGHEIILSAFDNFKLVCVE-----ACRFQKMFEYFTRYEEA---------
Aqu 1.227499            VELLAAVCLVR---------GGHLKVLEAVDTFKREFNE-----QRRFESLLKYFMDFKSV---------
Mb MONBRDRAFT_34498     LELLAAVCLVS---------KGHARILQAFDNFQRLHQE-----KQRFMSIMHLLRSERH----------

                        ---------+---------+---------+---------+---------+---------+---------+
                                 360       370       380       390       400       410       420
                        ---------+---------+---------+---------+---------+---------+---------+
Cg LOC105346876         -----------------TVPHKTAILTFINCIINCT-------PDLQERNRTRNEFIGLNLLDVLN----
Cg LOC105336275         -----------------LVPYKTTLMAFINCIIVAN-------EELEDRTRVRNEFIGLNILDLIN----
Cg LOC105346870         -----------------DIPYRATLLAVVNCIIVAN-------EEVKDRVTVRNEFIGLGILDLVA----
Cg LOC105346939         -----------------LVTYRTTLMALVNAVVVAN-------EGLQERVRIRNDFVYIGILDTIS----
Dm FORM3                -----------------PLDYQAALLAFINCVIISA-------ATLQERIRIRNEFIGLKVLPLLN----
Md INF2                 -----------------NVPYIITLLSVINAIILGT-------EELRARTQLRNEFIGLQLLDILT----
Sp LOC588660            -----------------TSSYKTTLVAFINCILIAT-------DSVEDRIRIRNEFVGLKLLDILT----
Sp LOC579910            -----------------ILPYKSTLLGFINALLIAT-------ADFDARIHMRNEFIGLQLLDILT----
Aqu 1.220931            -----------------TDEYAACVLAFINCLIAGS-------VGLEARVHLRNELLALNLQEELN----
Aqu 1.222130            -----------------TDEYSVCVLAFINCLIASS-------DSLDERIQIRNELLALNLHDILA----
Aqu LOC105315748        -----------------PPEYQAMIMAFINYLIASC-------DDITERFQLRSAFNALQLPDIIQ----
Mb MONBRDRAFT_26231     -----------------TVESLRMVVGFVNAMLNGA-------SGIQKRVMLRQDLLDVGIIGMFE----
Tt AMSG_03357           -----------------EGVQPVVNMRLVNALVDGA-------PELAARTAMRAMLEETGVWEAAWT---
Tt AMSG_05276           R------------SGHEAEEVQAELLCLINTLVNLS-------TDINTRVDLRRELSALKLDEILE----
Tt AMSG_07139           -----------------SETLRVAGLALLNGVINTE-------KDLTVRVAWRESLEAASIDAAIG----
Tt AMSG_01346           -----------------QLTLLYAAMWLINCIISRP-------DSIALRARRRAELVELGLRNAVD----
Fa H696_04048           -----------------SNELRTIAMSLINAVVNCP-------TELAQRLRLRDELSRRGLMNVLR----
Um UM01141              S----ADLNDADTNESIEWEYKAAAMVLINAITNSP-------EDLEERVALRDEFARRGLNEVLV----
Spu SPPG_03515          -----ADWRDSD-EVQATWEYRTAIMIFVNGLVSAP-------EDSRERWKIRREVEDRGLRRVMQ----
Spb For3                Q---AIVHMDEFEDTDCLIDYLVATLALIRDLCAAP-------PDLQLRCALRHELLSAGLQKAIDS---
Sc Bni1                 A----SDEFKNGGGENAILEYCQWTMVFINHLCSCS-------DNINQRMLLRTKLENCGILRIMN----
Spb Cdc12               S---------SSPSNIAFLEYCTSTMEFINQLIVACEE-----LEQGFDLDILDSLRESGIHEVIQ----
Spu SPPG_03524          A-KTDVKDTIVHFGDKNREQMQKDIKDFLISAVTLLRLVVDIPQELEYRIHLRNELLASGFSRVLK----
Um UM04141              ASDEVKKLSVVGPHESSLNEYAINNMFLINAILNSDIV-----PEFEVRVHLRNQMEASGLQRILI----
Dd FORA                 -----------------TLKTKSIYLSFINIIVNTP-------AEIDLRLALRQEFYWLGIKEILV----
Dd FORB                 -----------------HYEYLTSFMNLVNSIVNSP-------ADLQVRIGLRSEFTALKLIELIS----
Dd FORE                 -----------------SLELKTKALCFINVLIFEM-------EDMNVRVNIRSEFLRLGLYTYLR----
Dd FORD                 -----------------SGSLQATTFALINTLISSS-------QSVEERQKIRNQFKKLGITKVIE----
Dd FORF                 -----------------DKEYLTTCLTLVNGIVNSS-------EEIDERIQLRTEFTRLGLDEVIS----
Dd FORH                 -----------------NAEYLTTCMSFINCIISSP-------SDLPSRIEIRKAFLNLKILKYIE----
Cg LOC105331485         -----------------NQPMQVACIQLVNAIVSTP-------DDLDFRLHLRNEFMRTGLIDLIG----
Cg LOC105340901         -----------------NLPLQVGCMQLVNAIICTPS------DHLDYRLHLRNEFMRCGLQNMIK----
Dm DIA                  -----------------KRDLACHSLIFINTLTNTP-------TDLNFRLHLRCEIMRMGLYDRLD----
Sp LOC592122            -----------------NPQLMCVCMQLVNAIISNP-------EDLDFRLHLRNEFLRTGMSNLLP----
Md DIAPH2               -----------------ALQLQVACMQFINALVTSP-------YELDFRIHLRNEFLRSGLKKMLP----
Md DIAPH3               -----------------SVQLQVACMQLINALVTSP-------DDLDFRLHIRNEFMRCGLKQILP----
Md DIAPH1               -----------------SIALKVGCLQLINALITPA-------EELDFRVHIRSELMRSGLQQVLK----
Aqu 1.221683            -----------------NPVLQLACMQFINAIVNTP-------DELDFRVHLRNEFMRFGLGEVLA----
Nv NEMVEDRAFT_v1g171940 -----------------HTSLKVACIQFINALISTP-------DDLDFRLHLRNEFVREGLNDAFQ----
Co CAOG_007583          -----------------NGHLQVACVQFLNALINTP-------DELDFRLHLRNEIMLLGLAEVLP----
Mb MONBRDRAFT_24127     -----------------HLNVVVSALYFCNELLVQA-------PDLEMRMHLRAELVACGFHEAIELVSD
Sro PTSG_06844          -----------------DLKHRAAVLLLNNTIVSHP-------EDVDMRVHLRNEMYNCGLQAALD----
Co CAOG_002378          -----------------NTEFVTAAVTFINSFVNFP-------DEMAVRVHLRNEFSNHEVLKVLS----
Tt AMSG_06348           -----------------SVTFRVAAMMFINTLIGMS-------EDLDFRVHLRSEFVRLGFESILE----
Md DAAM1                -----------------EVNLKTAIMSFINAVLSQGAGV----ESLDFRLHLRYEFLMLGIQPVID----
Md DAAM2                -----------------EVNLKTAIMSFINAVLNAGAGE----DNLEFRLHLRYEFLMLGIQPVID----
Cg LOC105341767         -----------------EVHLKTAIMLFINAALKYGPGK----EHLEFRLHLRYEFLMLGIQPVID----
Nv NEMVEDRAFT_v1g247373 -----------------EFNLKIAIMSFINAALKYGAGA----EYLEFRVHLRFEFLMLGIQPVIE----
Sp LOC583322            -------------------------MSFINAVIKYGAGE----DNLEFRIHLRYEFLMLGIQPVID----
Dm DAAM                 -----------------NVNLKTALMSFVNAVLNYGPGQ----ENLEFRLHLRYEFLMLGIQPVID----
Aqu 1.221952_1.201856   -----------------SAALQVAVLSFLNALINYKAGE----ESLEFRLHLRYEFLMLGIQPIIA----
Mb MONBRDRAFT_8965      -----------------DVEVKLKVLSLVNALICCGAGR----ASLRFRVHLRHELERHGLRRVMK----
Sro PTSG_01821          -----------------DAEAKMKVLSLLNAVICGGPGR----RSVAFRLHIRNELEAFGLRQILA----
Spu SPPG_01270          -----------------DKDLQVASMSFINAVICGGAG-----YNLDFRMHMRYEFIQLGLNRLID----
Fa H696_01212           -----------------LPLLAASVLSLINALITFGPCR----DSLLIRVELRAELCDAGVLDMVR----
Co CAOG_002657          -----------------DIAIKTAGMVLVNTIVMSGVGR----EDLDFRMHIRMEFTSLGLDEMVE----
Fa H696_05026           -----------------SIDLKISLMSLVNAVCHSS-------EDLAVRLYIRNEWLDLGVSDVFP----
Nv NEMVEDRAFT_v1g208334 -----------------SPTFQTIILNFINKFVSCA-------PSFNLKVFHQQEFEDAGLDVDKIER--
Sp LOC591753            -----------------RVELVTICLRFINTMLSST-------TDMNRRVYLQYELEMAEFNPIKLERIY
Cg LOC105322386         -----------------SLSFQVCCMRYLNSLITFA-------PNSNIKVFFQTELEMAGVDPNVLLM--
Aqu 1.229339            ---------------------KAEVLRFINTVVQAG-------DGPNARIFHQQEFLNAGLDIKTIEQ--
Mb MONBRDRAFT_31999     -----------------DDDYIVACLRLFTTLLRST-------DQDNTRIYIQMDLERAGLLDQIK----
Sro PTSG_02093          -----------------DEDLSTACMTCFLSMINNA-------PDLNMLVYVQTDLEQAGIADVLP----
Dm FRL                  -----------------NIDFMVACMQFMNIVVHSV-------EDMNYRVHLQYEFTALGLDKYLE----
Cg LOC105326194         -----------------HIDFMVACMQFVNIVVHSV-------ENMNFRVHLQYEFTHIGLDDYLN----
Md FMNL1                -----------------NIDFMVACMQFINIVVHSV-------ENMNFRVFLQYEFTHLGLDVYLE----
Md FMNL2                -----------------NIDFMVASMQFINIVVHSV-------EDMNFRVHLQYEFTKLGLDEYLD----
Sp LOC577797            -----------------SIDFMVACMQFINIVVHSV-------ENMNFRAHLQYEFTCLGLDNYLE----
Aqu 1.227499            -----------------STEFQLACMNFINVVVHSA-------EDVNFRVHLQYEFTELGLDEYLQFL--
Mb MONBRDRAFT_34498     -----------------HVAVMVACMAFVNVVVHCV-------PDMNYQVALQEEFSKMGLMSLID----

                        ---------+---------+---------+---------+---------+---------+---------+
                                 430       440       450       460       470       480       490
                        ---------+---------+---------+---------+---------+---------+---------+
Cg LOC105346876         -------FLR------------------------------------------------------------
Cg LOC105336275         -------NLR------------------------------------------------------------
Cg LOC105346870         -------DLR------------------------------------------------------------
Cg LOC105346939         -------TLR------------------------------------------------------------
Dm FORM3                -------NLRLLEAGNVESSASPSPPPSLSSESASSATSPVSGSASTSVTPSPSPLHLQRRLTFCGSLSR
Md INF2                 -------KLR------------------------------------------------------------
Sp LOC588660            -------NLR------------------------------------------------------------
Sp LOC579910            -------ELR------------------------------------------------------------
Aqu 1.220931            -------RFK------------------------------------------------------------
Aqu 1.222130            -------MLK------------------------------------------------------------
Aqu LOC105315748        -------EIC------------------------------------------------------------
Mb MONBRDRAFT_26231     -------RAE------------------------------------------------------------
Tt AMSG_03357           -------RLG------------------------------------------------------------
Tt AMSG_05276           -------ELS------------------------------------------------------------
Tt AMSG_07139           -------YMN------------------------------------------------------------
Tt AMSG_01346           -------NLH------------------------------------------------------------
Fa H696_04048           -------IAQ------------------------------------------------------------
Um UM01141              -------SLR------------------------------------------------------------
Spu SPPG_03515          -------TLR------------------------------------------------------------
Spb For3                -------LLK------------------------------------------------------------
Sc Bni1                 -------KIK------------------------------------------------------------
Spb Cdc12               -------LLR------------------------------------------------------------
Spu SPPG_03524          -------RLR------------------------------------------------------------
Um UM04141              -------KMH------------------------------------------------------------
Dd FORA                 -------KLS------------------------------------------------------------
Dd FORB                 -------NSK------------------------------------------------------------
Dd FORE                 -------EIK------------------------------------------------------------
Dd FORD                 -------ELE------------------------------------------------------------
Dd FORF                 -------VNK------------------------------------------------------------
Dd FORH                 -------NLR------------------------------------------------------------
Cg LOC105331485         -------SLK------------------------------------------------------------
Cg LOC105340901         -------HLD------------------------------------------------------------
Dm DIA                  -------EFT------------------------------------------------------------
Sp LOC592122            -------ELR------------------------------------------------------------
Md DIAPH2               -------GLK------------------------------------------------------------
Md DIAPH3               -------NLK------------------------------------------------------------
Md DIAPH1               -------DLR------------------------------------------------------------
Aqu 1.221683            -------QLR------------------------------------------------------------
Nv NEMVEDRAFT_v1g171940 -------DLR------------------------------------------------------------
Co CAOG_007583          -------RLR------------------------------------------------------------
Mb MONBRDRAFT_24127     HFESQLVELR----------------------------------------------NMVPDLEGADDTLN
Sro PTSG_06844          -------NMM----------------------------------------------RELEQQN--PDLAK
Co CAOG_002378          -------SFK------------------------------------------------------------
Tt AMSG_06348           -------EIK------------------------------------------------------------
Md DAAM1                -------KLR------------------------------------------------------------
Md DAAM2                -------KLR------------------------------------------------------------
Cg LOC105341767         -------KLR------------------------------------------------------------
Nv NEMVEDRAFT_v1g247373 -------KLR------------------------------------------------------------
Sp LOC583322            -------KLR------------------------------------------------------------
Dm DAAM                 -------KLR------------------------------------------------------------
Aqu 1.221952_1.201856   -------RLR------------------------------------------------------------
Mb MONBRDRAFT_8965      -------QLT------------------------------------------------------------
Sro PTSG_01821          -------QLK------------------------------------------------------------
Spu SPPG_01270          -------SIG------------------------------------------------------------
Fa H696_01212           -------LLN------------------------------------------------------------
Co CAOG_002657          -------RLR------------------------------------------------------------
Fa H696_05026           -------DLL------------------------------------------------------------
Nv NEMVEDRAFT_v1g208334 -------TLE------------------------------------------------------------
Sp LOC591753            -------RLE------------------------------------------------------------
Cg LOC105322386         -------MIE------------------------------------------------------------
Aqu 1.229339            -------TLE------------------------------------------------------------
Mb MONBRDRAFT_31999     -------TMR------------------------------------------------------------
Sro PTSG_02093          -------ALE------------------------------------------------------------
Dm FRL                  -------RIR------------------------------------------------------------
Cg LOC105326194         -------KLR------------------------------------------------------------
Md FMNL1                -------RLR------------------------------------------------------------
Md FMNL2                -------KLK------------------------------------------------------------
Sp LOC577797            -------KLK------------------------------------------------------------
Aqu 1.227499            -------KVS------------------------------------------------------------
Mb MONBRDRAFT_34498     -------DLA------------------------------------------------------------

                        ---------+---------+---------+---------+---------+---------+---------+
                                 500       510       520       530       540       550       560
                        ---------+---------+---------+---------+---------+---------+---------+
Cg LOC105346876         --------------KEEVDSDLHLQLQVFHEKKHEDEERLSEQNE-------------VDFNSPEDLIEL
Cg LOC105336275         ---------------NEDDEDLIIQCDVFDEEKQSDDEEMAALNPAC-----------VDINDHKEVFNA
Cg LOC105346870         ---------------NIDDEKVIIQCDVFDDEKQSDDDEIVKLNPGC-----------VDINNHREVFNA
Cg LOC105346939         ---------------EEGDPDLNLQCDIFEEELTADSEAMEEQRKAAS----------VDISDPEALFKA
Dm FORM3                YSCAALQLVQNLKKVAQSVGDIIVQLDVFVEQQECDEAQSLQAPDG------------INLNSHLDVFYA
Md INF2                 ---------------DIEDLDLLIQCETFEEAKSEDDEELLRIFDG------------IDMSSHQEVFST
Sp LOC588660            -------------KTESDDLDLVVQLDVFDDKKVADEEQFSGPRG-------------VDLNNHIDVFHA
Sp LOC579910            ------LESNEGRKNDSEDSELSIQLDVFDEQKLVDDEELMSYYPDDG----------VDLNSPVECFHA
Aqu 1.220931            ---------------SSSCESLITQLDVFEDSNASDSQLLVEQG--------------IDLQSPEEMFHT
Aqu 1.222130            ---------------TSSSDVLLTQIDVFEDGAASDNEEQEVEG--------------IDLQNHEAVFRL
Aqu LOC105315748        -------------DTSELPPSLLQQLKIYHLKQEKDNSLAEIPGG-------------VDLNNHNDVYRV
Mb MONBRDRAFT_26231     --------------HTYNDNGLHTQLEIFFRGIDDDMRESTKRAESKR----------GGTSTAASLFAA
Tt AMSG_03357           ----------EVVEAAADDDKTAGALQAAMESYEASAAHDKVLAEFGD----------VSLDDPVAVARL
Tt AMSG_05276           ---------------ATRSIDLSTQIDAYREYAEADAKRLKFND--------------MDLSDPVQVAER
Tt AMSG_07139           -------------SMDSDVPAAREQIELYIDAAHYDATQIQFRS--------------IELSDPRAVCDM
Tt AMSG_01346           ----VIVLSPLPGIDMETHNMLRAQLDVFIKGMNDDDAKCALSS--------------LQLSDPKDVVSQ
Fa H696_04048           ---------------LDATSDLRQQILLYMEESESDQLDGVTNGISASSLNDTAGKTSESMNTTLSAAQE
Um UM01141              --------------YVDPPESLATQIQVYVEEKQEDQDELHDRALHVSDR--------ERGGDAVSDLGE
Spu SPPG_03515          --------------DMEPPEPLAVQLDAYEEDRAADLEMMEAAF--------------REKNAALSDPRE
Spb For3                --------------WRNRHVRDALQLLIKEHNADARRFRSGSD---------------VNNVDRKCVKKQ
Sc Bni1                 ---------------LLDYDKVIDQIELYDNNKLDDFNVKLEANNKAFN---------VDLHDPLSLLKN
Spb Cdc12               ---------------NFPDQQLEKQLNIYESEEERRTISQTTHEDVD-----------SFMSNESSILSS
Spu SPPG_03524          ------------TWAPAEFAEILTHVDAFEYRAAADHQEFADDIGDIMG---------IDMENPQQLLET
Um UM04141              ---------------AFKNPDLDAQIGVFEKGAEADHEDVVETFNKEVL---------TDLSDPVDVFRA
Dd FORA                 ------------NYTYDESPELDTQITVFEEEESKDNKEMSERFQEFKG---------LNLDNVDDVLKT
Dd FORB                 ----------------GVSEDLDTQINLFFECMEEDNDEVGAHYKEV-----------NIRSPSEVSTKI
Dd FORE                 -------------KTITHEKTLFTQIEIFEEMMNEDTQELDLRLEDLKRQLG------IDIDDVDQVFKA
Dd FORD                 -------------PEYANNPDLATQKDLYEQECRWDEQEQIENARGD-----------ISDENPEALVKA
Dd FORF                 ------------NIPYEEAPDLLTQIDVYEDEQRADQEELSERFEDLD----------IDINDPQVIFNE
Dd FORH                 -------------ADYNEDKNLLTQLDVFEEELSTDEQLNSQQ---------------GTQIGIEDLFSQ
Cg LOC105331485         ---------------SQEDEELQTHLQIFSEHQEEDFEEFSHRYDNVR----------AEFEDAQQCFTL
Cg LOC105340901         ---------------EQDNEELQVQLGTFHGQADYDQEEIIQRFELTK----------VDMTDADHCFEM
Dm DIA                  -----------KIVEASNNENLQQHFKIFNEIREDDFEEFVQRFDNVT----------FNMDDATDCFDV
Sp LOC592122            ---------------DNQSEELGVQMRVFDEHREDDFEEFQHRFEGLR----------VEMDDLEGNFQL
Md DIAPH2               ---------------EKDNDELDIQLRVFDENKDEDLNELSHRLNDIR----------AEMDDMNEVYHL
Md DIAPH3               ---------------HVKSESLDIQLKVFDEHKEEDFIEFSHRLEDIK----------TELDEASEVYNM
Md DIAPH1               ---------------LMENEDMKVQLAVFDEQGEEDSYDLKGRLEDIR----------MEMDDFSEVFQI
Aqu 1.221683            ---------------EINVQDLTLHLDIFDEHRENDFDEVQQKLKAIQ----------FEFNDCEEVFKM
Nv NEMVEDRAFT_v1g171940 ---------------DLENDDLNVQLDIWEEHRDDDASEFQHRLNNIM----------VNFEDPGEIFSI
Co CAOG_007583          ---------------SHDAEQLNLQLTYFDNETQYDYTELLDRFGQLQ----------MEMADPEEIFHL
Mb MONBRDRAFT_24127     MTATSSAVHAIETKTTKQYRLLDYIIVRLWNDEYGDAEELAQRFNVVQ----------MDFATLDDVYDI
Sro PTSG_06844          PKEDDPNASLRQGPEADHFDVIMTHLDVWNGEMEEDLAELQGRFHNLQ----------FELQSPDDCFYA
Co CAOG_002378          ---------------SREDPDLITQIKIFEEEYHSDIEELTERFNS-R----------VNTEDVQEMFRA
Tt AMSG_06348           ---------ASVSGGQELDHDLDIQIKVFQSQMADDNEDLAYQYNMES----------IDMTDPEQLAMT
Md DAAM1                ---------------EHENLTLDRHLDFFEMLRNEDELEFAKRFELVH----------IDTKSATQMFEL
Md DAAM2                ---------------RHENATLDKHLDFFEMVRNEDDLELARRFDMVH----------IDTKSASQMFDL
Cg LOC105341767         --------------KQHENATLDRHLDFFEMKRNEDERELSKKFENVH----------VDTKSAYSMFDL
Nv NEMVEDRAFT_v1g247373 ---------------TMDNATLTRHLNFFDMVRNEDEKELARRFGMPY----------IDLRSASGMLEL
Sp LOC583322            ---------------TLENATLDRHLDFFELVRNEDERELAKRFDMVH----------VDVRNGNNMFDV
Dm DAAM                 ---------------THENETLDRHLDFFEMVRAEDEKEFARRFKEEH----------VDTKSAGSMFEL
Aqu 1.221952_1.201856   ---------------FLAIPQLIKHIEIFEFVRIEDEKEFTAQLNIMER---------VDYTNVINMASL
Mb MONBRDRAFT_8965      --------------NYTEHDVLQKHVQIYADVAADDEAELTAQFKAQPQAQ-------LSVYDNMSIVAV
Sro PTSG_01821          ---------------RIKHPQLQRHIEIYEEVALDDEDELAEAMQLPEQTI-------VDQQSLVAMAEA
Spu SPPG_01270          ---------------SLENELLQTQIDVWVAGLEADEEEVFMKMDVEGQ---------LDWDNAEEVAIA
Fa H696_01212           ---------------GDFLPEGSRPRMSSDLLALGPAGAGGVDQVPVAGSLTDTSA--ESPEFLARMAEA
Co CAOG_002657          ---------------KYEDRLLDIQLDVFENIQGSDEELFADKFDFTKLSSSK-----IDKTNIVEVFGT
Fa H696_05026           ---------------ALGDRSLRRQITIFETERLEDEHEVMQISDLKN----------VDWSDPVHMAAS
Nv NEMVEDRAFT_v1g208334 ---------------GAEATAVREALKIWRDNYINVQNVMDEFVTLR-----------ERSKYLRDEVDL
Sp LOC591753            ---------------GELPPSIKLELDAWHSRYISIQRLQENLTTIE-----------TRNALLRKEVDR
Cg LOC105322386         ------------DNKLPEKDDLIREILDFQNSQIDVDTVLETNKALH-----------EKITTLRNQVKL
Aqu 1.229339            ---------------CEPDEKLMHELKEWKKSFTDVQKLTDELLIAR-----------GRANGLKQELDM
Mb MONBRDRAFT_31999     ---------------SHTNRIVERLVNEYEAELLDVVGVLKKRDEYRKLY--------LEATEQLSATKQ
Sro PTSG_02093          ---------------NHYSNRVRGLVEEYANKMLNVDSIVSSRDEQRELY--------LQASDQVKALQA
Dm FRL                  ---------------LTESEELKVQISAYLDNVFDVAALMEDSETKTSAL--------ERVQELEDQLER
Cg LOC105326194         ---------------HTESDRLSVQVHAYVDNMIEVAQLLEDSELKTEAI--------ERAEDLEEELSR
Md FMNL1                ---------------LTESDKLQVQIQAYLDNVFDVGALLEDTETKNAVL--------EHMEELQEQVAL
Md FMNL2                ---------------HTESDKLQVQIQAYLDNVFDVGALLEDAETKNAAL--------ERVEELEENISH
Sp LOC577797            ---------------STESDRLQVQIQAYLDKVFDVGQLMEDSDTKTAAL--------ERVGNLGRSLYQ
Aqu 1.227499            ---------------RDSAPHLLDQIQAYEENYFNVEQLVEESQSKHEAL--------ALVEAMKKEMIE
Mb MONBRDRAFT_34498     ---------------KSAAPDLQEQINAYQENFINVAELARDAEAHAMDL--------ERISQLEEQLED

                        ---------+---------+---------+---------+---------+---------+---------+
                                 570       580       590       600       610       620       630
                        ---------+---------+---------+---------+---------+---------+---------+
Cg LOC105346876         IQCK-------------------------IFGT-PKMVSFLNILQDLLAIEKVYTKNS------------
Cg LOC105336275         LYHK-------------------------VYNT-PIADVFLNVLQTLLQIEPENPLR             
Cg LOC105346870         VFHK-------------------------VYNT-PLSDIFLNVLQTLLQFDPNNPIS-------------
Cg LOC105346939         ILSR-------------------------VDNS-PLCSSFLSVLYNIFLIDTSQARS-------------
Dm FORM3                ILRQ-------------------------VADT-PQEVPFLNILQHLLRIDPKEPLS-------------
Md INF2                 LFNK-------------------------VSCS-PISVQLLSVLQGLLHLEPAQHSS-------------
Sp LOC588660            LFKQ-------------------------VSDT-PQSTPFLTILQHLLRIDPKESLS-------------
Sp LOC579910            IFKK-------------------------VGNS-PQAASLLSILHALLQLDPDDQTS-------------
Aqu 1.220931            VYEK-------------------------VLGT-PQVLNLLHILQSMVLIERGSTDA-------------
Aqu 1.222130            VYEK-------------------------VLGT-PHAMNLLNILQSMVLVERGSKQS-------------
Aqu LOC105315748        VFEK-------------------------FFNT-EHSGSFLGVLQKLLILERDSPRT-------------
Mb MONBRDRAFT_26231     VLEKAKAAACADSIEKLLSALYGAGDD--LSTTRAVYAFVASQAQKGLLLSGGNGSR-------------
Tt AMSG_03357           LQTN-------------------------LRSAGETYASFVSVMQSLLAVPGSTARG-------------
Tt AMSG_05276           LKFN-------------------------LRTT-PHFGAFVKLMQMLVAMPASGTKG-------------
Tt AMSG_07139           LVTN-------------------------LRVT-PAYPQLVKVLQMLLALPTRGPLG-------------
Tt AMSG_01346           TVSL-------------------------LPSI-RSKKLLLELLQRFLYLMLSADASV------------
Fa H696_04048           LCQL-------------------------GRSN-PSIEVHLLTILRTLTTLAKQTPQT------------
Um UM01141              AGDL-------------------------LRSA-QDAHEDLYPVMISILRHTSSILDR------------
Spu SPPG_03515          TLDK-------------------------LLET-AKALPDPERAQNLVLTTIKNVSTM------------
Spb For3                MNYREESHTPHGNTTRKTSTPVSNN----RPTT-PEQQAVWDVFQRIYTRFTGSEGSK------------
Sc Bni1                 LWDI-------------------------CKGT-ENEKLLVSLVQHLFLSSSKLIEENQNSSKL------
Spb Cdc12               FNEF-------------------------ASNE-VGR-LLESTIQNILLA-KGTEKQK------------
Spu SPPG_03524          LLGSF------------------------RETE-GGRGYITSILQHLLIPTRLIDGVSR-----------
Um UM04141              IVGK-------------------------VEGS-RAYDFFLSALQHLLLIRRDG-DDL------------
Dd FORA                 LMDR-------------------------IRPK-GLVDCMREISKDLLLLPIDD-DVG------------
Dd FORB                 DTLL-------------------------QSHP-ALHHHFISIIKGLYTLASTQSDLG------------
Dd FORE                 LKNT-------------------------TSKS-GLNRQLLNILQNLLVIK                   
Dd FORD                 ILDR-------------------------TAGG-PLYSSFTSILRLLANSITDQTKDQS-----------
Dd FORF                 IYKQ--------------------------AKD-RLHHPLLAILQSLLSISSDT-EVG------------
Dd FORH                 ISSR-------------------------VTGT-PSQQELITLMTHFQRMSSSN-LG-------------
Cg LOC105331485         IHNS-------------------------VKDT-IAEPYFLSILQHLLCIRDDM-YSR------------
Cg LOC105340901         LKQMN------------------------SADK-ENERCFLSILQHLLCVRDDF-FVR------------
Dm DIA                  LKNL-------------------------VTDT-TSEPYFLSILQHLLYIRDDF-YFR------------
Sp LOC592122            LQQV-------------------------VANT-PKENYFLSILQHLLSSPPMFSFFR------------
Md DIAPH2               LYNM-------------------------LKDT-SSENYLLSILQHFLLIRNDY-YVR------------
Md DIAPH3               LWNT-------------------------VKET-RAEGYFLSILQHLLLIRNDY-YIR------------
Md DIAPH1               LLNT-------------------------VKDS-KAEPLFLSILQHLLLVRNDY-EAR------------
Aqu 1.221683            VYSV-------------------------TQNT-GAGRFLLSILQHLLLIRDDQ-WAR------------
Nv NEMVEDRAFT_v1g171940 LNNL-------------------------VQDT-AADNLFLSILQHLLLIRDDV-YAR------------
Co CAOG_007583          LRNL-------------------------VADT-PADAHFLSVLQHLMLIRDDH-VTR------------
Mb MONBRDRAFT_24127     LVAT-------------------------LEGS-PAEPYLLSIMQHLLLVPDNH-NLM------------
Sro PTSG_06844          VKSL-------------------------LDGT-PCMPYLTSILQHLLLIRDDA-VAR------------
Co CAOG_002378          IRTS-------------------------IVDT-EAYDWFLSIFQHFMLLPHSDHRMV------------
Tt AMSG_06348           ILRA-------------------------TSNS-DAYFFVLSTLQHFLSMPDDV-DQQ------------
Md DAAM1                TRKR-------------------------LTHS-EAYPHFMSILYHCLQMPYKRSGNT------------
Md DAAM2                IHRK-------------------------LKHT-EAYPYLLSMLQHCLQLPYKRNGGS------------
Cg LOC105341767         LRKK-------------------------LTMT-SSYQHLMSILQHLLLFPFGNDSNI------------
Nv NEMVEDRAFT_v1g247373 LRRK-------------------------VGHT-SAYPHLLSILHHLLLLPNDH-SVA------------
Sp LOC583322            IKKK-------------------------ISHT-EAYPHLMSVLQHFLLLPNQG-KS-------------
Dm DAAM                 LRRK-------------------------LSHS-PAYPHMLSLLQHMLLLPYTG-HC-------------
Aqu 1.221952_1.201856   LQKK-------------------------TAYT-PAYVNLVSLLYHCLLLPVGD-PNY------------
Mb MONBRDRAFT_8965      LNDR-------------------------FKRT-PASAPFNTLLAHLLLLAQGTDEAVLDQ---------
Sro PTSG_01821          LDTS-------------------------FKAT-PGYVFLKSAFAHMMLLSTSSNLTIL-----------
Spu SPPG_01270          LSET-------------------------MKFS-TCYAPYMSVLKHRFW---------------------
Fa H696_01212           LDAE-------------------------SFRR-VSTPIVRRQCQIFLRRLALDEHQ-------------
Co CAOG_002657          VVKA-------------------------LSLT-GAFISLQSILHHLLLIPKEAQRR-------------
Fa H696_05026           IDAA-------------------------LHAT-GAHMWFNRMMQQLMLFPIAVATSISSADVAVERRIL
Nv NEMVEDRAFT_v1g208334 LQSK-------------------------LEES-EANQTEMRTKNTELQAACEEYRLR------------
Sp LOC591753            QGSR-------------------------MSDY-EYENKALQTKILDLASRSDDYRDR------------
Cg LOC105322386         SQAE-------------------------KQTS-SKTK                                
Aqu 1.229339            TL---------------------------KSLR-QTKIERDSYYDHLLKMQDKSKQQD------------
Mb MONBRDRAFT_31999     NLQE-------------------------ASIE-RDELRHNFEHARVQASDLEQQSQAQ-----------
Sro PTSG_02093          TLDD-------------------------VTKQ-RDELRQLHKEAQIKASDLQDRLKLS-----------
Dm FRL                  EIDRNSEFLYKYAELESESLTLKTEREQLAMIR-QKLEEELTVMQRMLQHNEQELK--------------
Cg LOC105326194         EREH----------------------------A-QEMEEEAMAKSLELEK                    
Md FMNL1                LTER----------------------------L-REAENESMAKIAELEKQLSHT---------------
Md FMNL2                LSEK----------------------------L-QDTENEAMAKIVELEKQLMQR---------------
Sp LOC577797            TTDR----------------------------L-RMMEDASLAKIAELQLGVAEV---------------
Aqu 1.227499            VEER----------------------------H-SEIEFQSLKKIADLEKQVAEL---------------
Mb MONBRDRAFT_34498     VKAE----------------------------L-KEVSALRIEETTELKNEVSDL---------------

                        ---------+--------
                                 640      
                        ---------+--------
Cg LOC105346876         AKMWKQIDNLVHQSVHAC                                                    
Cg LOC105336275                                                                               
Cg LOC105346870         DVQWNIVETSVKRAFLID                                                    
Cg LOC105346939         EQIWNSIERLVQQVTQTD                                                    
Dm FORM3                DIIWDTTERLVHRATLLE                                                    
Md INF2                 LLLWEALEILVNRAVLLA                                                    
Sp LOC588660            EIIWEVSEKLVHKAVLLE                                                    
Sp LOC579910            DDLWELADRLVNQGTALD                                                    
Aqu 1.220931            GMIWTLLEELTQRTVLMN                                                    
Aqu 1.222130            DVVWPLLEELTSACVLLQ                                                    
Aqu LOC105315748        GAVFQSLESFLDRALAMT                                                    
Mb MONBRDRAFT_26231     TASLRMKSSLQRQGSKDL                                                    
Tt AMSG_03357           SVIWDGLAKLVAEVAGN                                                     
Tt AMSG_05276           DAMWGRVSEAFDS                                                         
Tt AMSG_07139           LEAWKQLVQLLSDAVEPS                                                    
Tt AMSG_01346           ESA                                                                   
Fa H696_04048           TATLGSAAASAAVLANKA                                                    
Um UM01141              DIDHQFKTDLLFVVDKYV                                                    
Spu SPPG_03515          VEALRKRASIINRCSEAG                                                    
Spb For3                ESFIKLLEYFVTEPDNGK                                                    
Sc Bni1                 TKQLKLMDSLVTNVSVAS                                                    
Spb Cdc12               VKLIKVFNSLLQRILLNS                                                    
Spu SPPG_03524          TKVLRLLDLMIAQVVLDR                                                    
Um UM04141              VHYYQLIDSMVTSVVMDR                                                    
Dd FORA                 IRNWVLASRIIKQISLRD                                                    
Dd FORB                 GSMWNILDESVGLILKDP                                                    
Dd FORE                                                                                       
Dd FORD                 LSNYLFVEKVIGKMNNGE                                                    
Dd FORF                 MLSWFLIEKLVLQISVNK                                                    
Dd FORH                 LGVWTLYNALANQLEDEL                                                    
Cg LOC105331485         PQYYKLIEECVTQIVLHR                                                    
Cg LOC105340901         TEYYRLIEECLTQIVLHK                                                    
Dm DIA                  PAYYQLIEECISQIVFHK                                                    
Sp LOC592122            PQYFKLIEECISQIVLHK                                                    
Md DIAPH2               PQYYKIIEECVSQIVLHG                                                    
Md DIAPH3               PQYFKLIDACISQIVLHR                                                    
Md DIAPH1               PQYYKLIDECISQIVLHK                                                    
Aqu 1.221683            PQYFKLVDKCVSQIILHK                                                    
Nv NEMVEDRAFT_v1g171940 PQYYKLIEEVVSQVVLHR                                                    
Co CAOG_007583          PKYYRLIDEAVSQMVLRR                                                    
Mb MONBRDRAFT_24127     LYYMQLIEEIVAQVVLTR                                                    
Sro PTSG_06844          LHYFQLLEEAVSQIVLRK                                                    
Co CAOG_002378          AKYYQLIRNVVAQIATQD                                                    
Tt AMSG_06348           YKLWGVVEKLVSQIVLQR                                                    
Md DAAM1                VQYWLLLDRVVQQIVIQN                                                    
Md DAAM2                IYHWQLLDRILQQIVLQD                                                    
Cg LOC105341767         SGMWNLADRLIQQVALQQ                                                    
Nv NEMVEDRAFT_v1g247373 RRLWQLIDRVVQQVVLQQ                                                    
Sp LOC583322            VHHWSLVDLLLQQIVLQF                                                    
Dm DAAM                 TEHWLLIDRVVQQIVLQV                                                    
Aqu 1.221952_1.201856   DKYWRLIDRMVQQAVIQQ                                                    
Mb MONBRDRAFT_8965      AAYQLRYLATAAEQLALR                                                    
Sro PTSG_01821          PYKLRLIDEVIRHVSMRE                                                    
Spu SPPG_01270          MKFMFIIDKVVQQIVLQR                                                    
Fa H696_01212           -LAMELDETIRPTALPVG                                                    
Co CAOG_002657          AKYYQTIDRLVQQIVLQR                                                    
Fa H696_05026           NQYWRLMYEVASQVALVR                                                    
Nv NEMVEDRAFT_v1g208334 TTELQTALENLVKQVKNE                                                    
Sp LOC591753            VNELQDTIEKLTREYTKK                                                    
Cg LOC105322386                                                                               
Aqu 1.229339            NRVKTMTDEITNLTDEQH                                                    
Mb MONBRDRAFT_31999     SKEIEALKGKLNKTRATL                                                    
Sro PTSG_02093          RREAEQLTESMERMQAEM                                                    
Dm FRL                  KRDTLLHTKNMELQTLSR                                                    
Cg LOC105326194                                                                               
Md FMNL1                RKDLDILRERHSECATMG                                                    
Md FMNL2                NKELDVVREIYKDANTQV                                                    
Sp LOC577797            SRELEMVKSEKLEAEKTI                                                    
Aqu 1.227499            KRSLEDVKRQSVLIAEQA                                                    
Mb MONBRDRAFT_34498     QGLLGTIRARLQEEKDRH                                                                                                               


***************************************************************************************************


Sequence Alignment 3 for Fig 3B, unikont DID sequences
Note, only positions occupied in ≥ 95% of sequences in this alignment were analyzed, while other positions were ignored.
Alignment Report of 'Alignment15cNames.meg' -  ClustalW (Slow/Accurate, Gonnet) : Sunday, June 12, 2016 3:03 PM

Species (abbreviation, superphylum or kingdom): A. queenslandinca (Aqu, metazoa), N. vectensis (Nv, metazoa), M. leidyi (Ml, metazoa), C. gigas (Cg, metazoa), D. melanogaster (Dm, metazoa), M. domestica (Md, metazoa), S. purpuratus (Sp, metazoa), M. brevicollis (Mb, choanoflagellata), S. rosetta (Sro, choanoflagellata), C. owczarski (Co, filasterea), E. intestinalis (Ei, fungi), S. punctatus (Spu, fungi), U. maydis (Um, fungi), S. pombe (Spb, fungi), S. cerevisiae (Sc, fungi), F. alba (Fa, fonticulida), T. trahens (Tt, apusozoa), and D. discoideum (Dd, amoebozoa)


                        ---------+---------+---------+---------+---------+---------+---------+
                                 10        20        30        40        50        60        70
                        ---------+---------+---------+---------+---------+---------+---------+
Cg LOC105346876         LDIMLNSLCEM--AGKG-----------------------------------------------------
Dm FORM3                ----------------------------------------------------------------------
Sp LOC588660            LELLYVSLERL--CANA-----------------------------------------------------
Sp LOC579910            LGVLLDVVERL--SDRG-----------------------------------------------------
Md INF2                 LDLLLEALARL--SGRG-----------------------------------------------------
Cg LOC105336275         LDVLLDAVDII--GSRR-----------------------------------------------------
Cg LOC105346870         LEMLLEAIDVI--SSRR-----------------------------------------------------
Cg LOC105346939         LGLLFQCLKNL--SSRE-----------------------------------------------------
Aqu 1.220931            LFALFEGLQGL--ENSG-----------------------------------------------------
Aqu 1.222130            LSAIFDALQIL--AEKG-----------------------------------------------------
Aqu LOC105315748        LEALWTMLDSC--IPNE-----------------------------------------------------
Mb MONBRDRAFT_26231     LGALLAALPHL--AQEG-----------------------------------------------------
Tt AMSG_03357           LAALFDELSVV--QTGA-----------------------------------------------------
Tt AMSG_05276           FTTLIDLLHNL--SSKS-----------------------------------------------------
Tt AMSG_07139           LDDVLQVLREF--VRKR-----------------------------------------------------
Fa H696_01212           ISELLIYLRDE--AR-------------------------------------------------------
Tt AMSG_01346           MDAILDALHAD--HVHH-----------------------------------------------------
Fa H696_04048           IGSLESLMERI--QKRI-----------------------------------------------------
Um UM01141              LGALELLMQQE--TDGI-----------------------------------------------------
Spu SPPG_03515          IRALEIVLDRV--YEAK-----------------------------------------------------
Spb For3                IESLLSALRNL--GHYP-----------------------------------------------------
Sc Bni1                 HIAMANVLMNS--IYKT-----------------------------------------------------
Spb Cdc12               LRALHNLLTYF--NSSA-----------------------------------------------------
Spu SPPG_03524          FRVLFSLLEAM--HRKP-----------------------------------------------------
Um UM04141              TPVLASFLSGL--HAKG-----------------------------------------------------
Dd FORA                 TTRLVELLSLY--VNKK-----------------------------------------------------
Dd FORB                 FDEILKIFQTF--QLKP-----------------------------------------------------
Dd FORE                 VEILFEILSKS--KRKD-----------------------------------------------------
Dd FORD                 VSLLIKVLILN--EIKQ-----------------------------------------------------
Dd FORF                 IEALLNVLAFI--ERNG-----------------------------------------------------
Dd FORH                 VQPILNILKRL--ERNK-----------------------------------------------------
Cg LOC105331485         LNGILRNLTYC--CDSK-----------------------------------------------------
Cg LOC105340901         LNVLLKHLVHC-CNRTK-----------------------------------------------------
Dm DIA                  IGTIEKLLARS--KNNA-----------------------------------------------------
Sp LOC592122            LDVILKILAEY--NQRD-----------------------------------------------------
Md DIAPH2               LGLLLDLLEKL--LDKK-----------------------------------------------------
Md DIAPH3               LGLLLDILEKL--IGSK-----------------------------------------------------
Md DIAPH1               LASLLDILKRL--HDER-----------------------------------------------------
Aqu 1.221683            ----------------------------------------------------------------------
Nv NEMVEDRAFT_v1g171940 MHCLLKHLRNS--CSVR-----------------------------------------------------
Co CAOG_007583          LDALFAVMYQL--NSHD-----------------------------------------------------
Mb MONBRDRAFT_24127     LDSLVPLLDRV--TEYA-----------------------------------------------------
Sro PTSG_06844          LLVLLDILDLC--LKHP-----------------------------------------------------
Co CAOG_002378          LQGLITWMKAA--AFNS-----------------------------------------------------
Tt AMSG_06348           LGELVRILQAL--EAKT-----------------------------------------------------
Md DAAM1                LSCILNFLKTM--DYET-----------------------------------------------------
Md DAAM2                LTCLLNFLRSM--DHAT-----------------------------------------------------
Sp LOC583322            ----------------------------------------------------------------------
Cg LOC105341767         LQSLLKFLENM--DYKT-----------------------------------------------------
Nv NEMVEDRAFT_v1g247373 LSCLLNFLQNM--DYET-----------------------------------------------------
Dm DAAM                 LPALLDLLLQL--DIRV-----------------------------------------------------
Aqu 1.221952_1.201856   LEYLLDFLRSM--NNDV-----------------------------------------------------
Mb MONBRDRAFT_8965      LTFLLDLLACL--SPDG-----------------------------------------------------
Sro PTSG_01821          LTLLLDILVSM--TPNQ-----------------------------------------------------
Spu SPPG_01270          LNILLENLGAL--GRQN-----------------------------------------------------
Co CAOG_002657          GSALLTCLEEL--DDEE-----------------------------------------------------
Fa H696_05026           VEALVDAMASI--ESVS-----------------------------------------------------
Nv NEMVEDRAFT_v1g208334 HMALVEFLQFL--HLNP-----------------------------------------------------
Sp LOC591753            VLLLSKFLSQT--QELI-----------------------------------------------------
Cg LOC105322386         LTLLLNLLRNI--QKIA-----------------------------------------------------
Mb MONBRDRAFT_31999     HLVLIEFMEDL-PDALE-----------------------------------------------------
Sro PTSG_02093          HLLLVQFLEAL-PAMLE-----------------------------------------------------
Aqu 1.229339            HIALIDLLKDL--IQYP-----------------------------------------------------
Dm FRL                  LDALVDYLSFR--LQMMRH-EQR-LQGVLCASEERLNLTNGGDGGEIVMGNSSSVSPGGGGGLLSHGNST
Cg LOC105326194         LDVLVDYLSFS--QVVMRK-EQ--L-----LNKEKSTSLDG-----LVKS--------------------
Md FMNL1                LDVLLEYLAFA--QCSVAY-DMESTDNGTP-SPEKSKPLDQS-VEDLGKGS-----------------PP
Md FMNL2                LDVLVEYLSFA--QYAVTF-DFESLENNVENSVDKSKPWSRS-IEDLHRGSN---------------LPS
Sp LOC577797            LDVLVEYLQWL--NKTMTH-EEH-L--------ETLPPKQR-----------------------------
Aqu 1.227499            LQKLVQYMKFR--YDLEKKGKLKALTRRGSSTLGRAHSLDSG----INAS--------------------
Mb MONBRDRAFT_34498     LDILMEYFSSL--ENDE-----------------------------------------------------
Md FHOD1                LSCLIRVGAAA--DHNY-----------------------------------------------------
Md FHOD3                LTCLIKVGAEA--DQNY-----------------------------------------------------
Aqu 1.225180            MDALITVARDA--DATF-----------------------------------------------------
Cg LOC105331928         LDCLIKVGSEA--DQNY-----------------------------------------------------
Co CAOG_000966          LDAMMRVALFG--AALT-----------------------------------------------------
Co CAOG_007600          LRTLMKVTRTA--EQLT-----------------------------------------------------
Dd FORC                 INQLLAVIIKS--RGNT-----------------------------------------------------
Dd FORG                 MEGILRMVTNG--KGNA-----------------------------------------------------
Dm FHOS                 LNCLVRVGNCA--DQNY-----------------------------------------------------
Nv NEMVEDRAFT_v1g212492 LNALITVGQDA--DQNY-----------------------------------------------------
Tt AMSG_09522           MTALMNIVSAT--DGNT-----------------------------------------------------
Tt AMSG_11977           IDSLCNIISTHSDEANA-----------------------------------------------------

                        ---------+---------+---------+---------+---------+---------+---------+
                                 80        90        100       110       120       130       140
                        ---------+---------+---------+---------+---------+---------+---------+
Cg LOC105346876         --------------------------------------------FTSFSDAILQLDCVSCIRAILNTSVG
Dm FORM3                ----------------------------------------------------------------MDSRIG
Sp LOC588660            ------------------------------------SPGRPGRRSLSIADAFAQIECVACFKAVMDSQAG
Sp LOC579910            ---------------------------------------------MSFTDAYLQVEIVGCIKAVMNSKTG
Md INF2                 --------------------------------------------VARIADALLQLTCISCVRAVMNSQQG
Cg LOC105336275         --------------------------------------------VTNLSEALKLLECVSCVTKLVNSKSG
Cg LOC105346870         --------------------------------------------VTKFSEALRLLECVLCIERLVNSKLG
Cg LOC105346939         --------------------------------------------SFHLSEMVLRLECIMCIREVVNSQTG
Aqu 1.220931            --------------------------------------------LDSIAGTVKLLDCVDCIKAVMNSQVG
Aqu 1.222130            --------------------------------------------FASLTDAIRQLECVGCIKAVMNSQVG
Aqu LOC105315748        -----------------------------------------EGVIIGDAQQQGLLRCVECIRTLLSSPDA
Mb MONBRDRAFT_26231     -----------------------------------------------IFAATKINNVVRAVYAIVNHRAT
Tt AMSG_03357           --------------------------------------------EADVETHIFEEELIDTVATAMATVSG
Tt AMSG_05276           --------------------------------------------KKTDDEIDTESAVLSTLATLFDTMPG
Tt AMSG_07139           --------------------------------------------NKQPNDVEVAARATKVIKVLTQTSAG
Fa H696_01212           -------------------------------------------------ALNHDELALRGLKSLMNNALG
Tt AMSG_01346           --------------------------RRQDGLTRTKRSSALAAVARSQQGPAYRAAAIQALLKLLNAPCA
Fa H696_04048           ----------------------------------IAQSSAAGRRVCSETDSDLQLEGLRCVRTLMNIDSA
Um UM01141              --------------------------------VGALGSNRSKQLERKDMSDAILLEAIKCLRTLMNIELG
Spu SPPG_03515          -----------HLRSITSGGHRSYRNYTADKPLPPIPAGGHSSYADAVLEDELGLETVRCIKLIMNAEVG
Spb For3                -----------------------------------------ERASKTPLESQIIQSLFHCLNSENCRRRY
Sc Bni1                 ----------------------------------------APRENLTKELLEKENSFFKCFRVLSMLSQG
Spb Cdc12               ------------------------------------------------VVQPQQAEVPRCMLTLLKKKPT
Spu SPPG_03524          --------------------------------------------DRKLKHYETESEVLKILKILVNHNRG
Um UM04141              --------------------------------------------IKNDNDLSLEYEVLKAFRSLFNSKPG
Dd FORA                 --------------------------------------------SHTEESLQKQLECLNCIKNLMNNNVG
Dd FORB                 --------------------------------------------EKNSIDFLILFDCVNIIKSILNSQSG
Dd FORE                 ----------------------------------------------------YKDDCLSCIGKVMSNPIG
Dd FORD                 --------------------------------------------VKNQEDIYKIAQCLHSLKLIMNTKFG
Dd FORF                 --------------------------------------------QKD-SDVILQSLAVTCLLSLLNSKYG
Dd FORH                 -------------------------------------------NRKRKEHSILQWECTRCIAALMKIKIG
Cg LOC105331485         ------------------------------------------------TERKSTYECVRCLKAFMNNKFG
Cg LOC105340901         -------------------------------------------ETMRKEERQSRLECVKCIKAFMNNTFG
Dm DIA                  ------------------------------------------------SYEKIEFEAIRCLKAIMNNTWG
Sp LOC592122            ----------------------------------------------GKKFAEVRHECIKCIKAFMNNKYG
Md DIAPH2               --------------------------------------------QQEIIDKKNQHKLIQCLRAFMNNKFG
Md DIAPH3               --------------------------------------------NQEKIVKRSQHKVIQCLKALMNTKYG
Md DIAPH1               ------------------------------------------EESAGSYDSRNKHEIIRCLKAFMNNKFG
Aqu 1.221683            -------------------------------------------------------------HTHVLVKYG
Nv NEMVEDRAFT_v1g171940 ----------------------------------------------GSVEKRIQHECVRCLKAYMNNKYG
Co CAOG_007583          --------------------------------------------IKDKLEQSIEQACVLCFKAFMNNGPG
Mb MONBRDRAFT_24127     --------------------------------------------ESTGRFVQAQREMMFAIYHILDTGPG
Sro PTSG_06844          ------------------------------------------------DLLPLQSEAVKSLKAVMDTGHG
Co CAOG_002378          ------------------------------------------YQEVSADVAAVQYECVRCLRAIINVEYG
Tt AMSG_06348           ------------------------------------------NERRSSRDIQTQEECIRSLRALMDNKEG
Md DAAM1                ------------------------------------------------SESQIHTSLIGCIKALMNNSQG
Md DAAM2                ------------------------------------------------CESRIHTSLIGCIKALMNNSQG
Sp LOC583322            ----------------------------------------------------------------------
Cg LOC105341767         ------------------------------------------------CQSPIHTSVIGCLKALMNNSQG
Nv NEMVEDRAFT_v1g247373 ------------------------------------------------SQSKIHTAVIGCFKALMNSSHG
Dm DAAM                 ------------------------------------------------ANSPLHTSLIGCIKALMNNSMG
Aqu 1.221952_1.201856   ------------------------------------------------RQSQLHYIILGSIKALMNNSDG
Mb MONBRDRAFT_8965      ------------------------------------------------R---------------------
Sro PTSG_01821          ------------------------------------------------RHSNQHHQLMKCLQALMNNAYG
Spu SPPG_01270          ------------------------------------------------RHDEFEELYIKCLKSLMNNKIG
Co CAOG_002657          ------------------------------------------------RNTDLHTFFLRAVKALMNNTVG
Fa H696_05026           -----------------------SGEGAFSGSRRPGEPDHQPAFLSAHDSSELVTRCVLCLKALMNNPVG
Nv NEMVEDRAFT_v1g208334 ---------------PSNDSSDDIGDTDKSKVSKKTGSQKSVKPDVLARSHIDEHLCLQSLRVLMKNKYG
Sp LOC591753            ------------EKDRNQQNANNSASIQSAGRTSTLDKKLLKLLENIKRTTVEESDAMNCLRKISEDKEG
Cg LOC105322386         --------------------------------KEMNSVPSKEKAQTRKRLLSEELDCLVCVKFCLRAQMA
Mb MONBRDRAFT_31999     ---------------------------------------FRSPIPVLQRLPEEHHLGILCLKALMRHDYG
Sro PTSG_02093          ---------------------------------------SKATAPALMKEEEEHHLCVLCVKALMKHDYG
Aqu 1.229339            -----------------------------------SLLNTTQKISILQRSPSCVHTSLTCVKALMSNRSG
Dm FRL                  GHGLANGTLDSRQQHTMSYGFLRPTIADALDSPSLKRRSRHIAKLNMGAATDDIHVSIMCLRAIMNNKYG
Cg LOC105326194         ---PARKLKRSNTIG-------------SPRHTKMS-------KLNMGEARDDVHVCIMCLRAIMNHQYG
Md FMNL1                SSSSSLSQGKGRHLTVR----------LNPAHSRKT-----LRNSRIVSQKDDVHVCIMCLRAIMNYQR-
Md FMNL2                PVGNSISRS-GRHSTLR----------YNTLPSRRT-----LKNSRLVSKKDDVHVCIMCLRAIMNYQYG
Sp LOC577797            ---SALSVRGSRHG------------------KKFS------MQSHLAITRDDVHVCIMCCRAIMNFQYG
Aqu 1.227499            ---SSLSLPPPNQINPLYSLLN---GGGPPGPGRGG------GKDVVVAETSDVHVCVLCMKALMNNAHG
Mb MONBRDRAFT_34498     ------------------------------------------------RHSDDNYLCVLCLRALMNNATN
Md FHOD1                -----------------------------------------------------QSYILRALGQVMLFVDG
Md FHOD3                -----------------------------------------------------QNYILRALGQIMLYVDG
Aqu 1.225180            -----------------------------------------------------QQYILKAVGEIVVYVDG
Cg LOC105331928         -----------------------------------------------------QNYILRALGQVMLYVDG
Co CAOG_000966          -----------------------------------------------------QLYALRAMRAIICLIDG
Co CAOG_007600          -----------------------------------------------------QVYVLRALGNAICFVDG
Dd FORC                 -----------------------------------------------------QSYALTALRCFMGYNSG
Dd FORG                 -----------------------------------------------------QTYSLASLRACLEYVSA
Dm FHOS                 -----------------------------------------------------QNYILRALGQVMLYVDG
Nv NEMVEDRAFT_v1g212492 -----------------------------------------------------QNYILRAIGQIMLYVDG
Tt AMSG_09522           -----------------------------------------------------QSYALNALRAAMGYVTG
Tt AMSG_11977           -----------------------------------------------------VKYALEGLRSAVSYISG

                        ---------+---------+---------+---------+---------+---------+---------+
                                 150       160       170       180       190       200       210
                        ---------+---------+---------+---------+---------+---------+---------+
Cg LOC105346876         LDFMVKHDH-----------------------------YTAKLILAALNMNNT-----------------
Dm FORM3                LDYIVENRD-----------------------------YIAKLG-AALDTQNA-----------------
Sp LOC588660            LDYIIEDTE-----------------------------FTRKLA-NALDTDNA-----------------
Sp LOC579910            MDFLIESVD-----------------------------FTRKLA-RALDTKNV-----------------
Md INF2                 IEYILSNQG-----------------------------YVCKLS-EALDTSNV-----------------
Cg LOC105336275         LSFLVTHGS-----------------------------YTQKLV-KALDTNNV-----------------
Cg LOC105346870         LSFLIQHDS-----------------------------HIKKLV-KALDTTDT-----------------
Cg LOC105346939         LDCLLKTKG------------------------RKDNIFGRRFA-SALENKNL-----------------
Aqu 1.220931            LEFIIHSDK----------------------------NFTNILI-EELNTNIP-----------------
Aqu 1.222130            LDFIIHYPE---------------------------QKYVRKLS-EELDSNNR-----------------
Aqu LOC105315748        LDTLVIGAT--------------------------PNKYIERLL-KVMHLPMSVDSA-------------
Mb MONBRDRAFT_26231     LDRLLESED-----------------------------ALNNLV-ALLSSNHD-----------------
Tt AMSG_03357           LEAVAAEPA-----------------------------YVARLA-EATYSEVP-----------------
Tt AMSG_05276           VEAGMAQD------------------------------YVNIIT-ASLDTTNN-----------------
Tt AMSG_07139           TKAMTRIND-----------------------------GTSTIV-RTLHADADE----------------
Fa H696_01212           FARVADSED-----------------------------AVVILA-NELRYYHAAAPVAVSSRGRLPASPG
Tt AMSG_01346           MHHALETPD-----------------------------FVVRIL-ECVHDDHV-----------------
Fa H696_04048           RSDILNRPA-----------------------------VVLAIA-TCLDAENE-----------------
Um UM01141              FEKVLEQPY-----------------------------LVNYIA-FALRSPSY-----------------
Spu SPPG_03515          YAAVLNSPS-----------------------------LMKQLA-YCLAAPDLSAATIGGDARTRRANI-
Spb For3                QSSAKCSVP-----------------------------GFNALG-TIAETVLSKSLN-------------
Sc Bni1                 LYEFSTHRL-----------------------------MTDTVA-EGLFSTKLATRKMATEIFVCMLEKK
Spb Cdc12               LVTSNSY-------------------------------IFQAIT-VTLISPNL-----------------
Spu SPPG_03524          VTELLSNPS-----------------------------YLNILI-LSLDSPLL-----------------
Um UM04141              ANDALAQPK-----------------------------CISGIT-HSMISLQL-----------------
Dd FORA                 IGYIFGIKD-----------------------------SFKTIV-LCLGSEYE-----------------
Dd FORB                 VKSVMTTSH-----------------------------TFKVLV-LCLDQSYPP----------------
Dd FORE                 LNSVAQLPM-----------------------------APKTIT-KVLRSKQYCI---------------
Dd FORD                 LESVIKQPT-----------------------------NIHSIS-LVMDTPHL-----------------
Dd FORF                 IEKAIATPN-----------------------------SMIRLI-TSMDTPKA-----------------
Dd FORH                 MEYIASFPQ-----------------------------TTNLMV-LCLDTPLI-----------------
Cg LOC105331485         LMQIINHDE-----------------------------ALTILS-RTVDPSDP-----------------
Cg LOC105340901         LTKMLESDE-----------------------------GLSILS-RCLDPTDP-----------------
Dm DIA                  LNVVLNPDQ---------------------------HSVVLLLA-QSLDPRKP-----------------
Sp LOC592122            IQTVFAKLR-----------------------------AITHIA-SALNPQHE-----------------
Md DIAPH2               LQRILGDER-----------------------------SLLLLA-RAIDPKQP-----------------
Md DIAPH3               LERIMGEEK-----------------------------CLSLLA-KAMDPQQA-----------------
Md DIAPH1               IKTMLETDE-----------------------------GILLLV-RAMDPAVP-----------------
Aqu 1.221683            LTKMFQKGD-----------------------------GLVIFV-TAMDPLNE-----------------
Nv NEMVEDRAFT_v1g171940 LQLMLKSED-----------------------------GLTLLA-RSMDPNYP-----------------
Co CAOG_007583          LFAVIKGAE-----------------------------GIRPLA-LALGTADV-----------------
Mb MONBRDRAFT_24127     LVKALENQQ-----------------------------LVDAIV-RSLSTHDY-----------------
Sro PTSG_06844          LDLALSSSQ-----------------------------AVLLLV-KTLGSVDR-----------------
Co CAOG_002378          LSEFTKDNE-----------------------------GFETLA-LSLDSNNH-----------------
Tt AMSG_06348           REAILTFPD-----------------------------AVQTIA-MALDSPKV-----------------
Md DAAM1                RAHVMAHSE-----------------------------SINVIA-QSLSTENI-----------------
Md DAAM2                RAHVLAQPE-----------------------------GISTIA-QSLRTENC-----------------
Sp LOC583322            ----------------------------------------------------------------------
Cg LOC105341767         RAHVLAHPN-----------------------------CINIIA-QSLATENI-----------------
Nv NEMVEDRAFT_v1g247373 RAHVLAHPT-----------------------------CIDIIA-QSLLTENI-----------------
Dm DAAM                 RAHVLAHPT-----------------------------AIDTIA-RSLAADNI-----------------
Aqu 1.221952_1.201856   RAHVLAHPT-----------------------------GITVIA-QSLKTNNN-----------------
Mb MONBRDRAFT_8965      --CVL------------------------------------VIV-QSLLVPEL-----------------
Sro PTSG_01821          LKCVLSHPS-----------------------------SLKIIA-RSLTSRDQ-----------------
Spu SPPG_01270          LSAVLDSEG-----------------------------ALNIIA-LSLQSPSP-----------------
Co CAOG_002657          RMAVIQHYN-----------------------------GIRIIC-RSLAVGNY-----------------
Fa H696_05026           LRAVLSDPA-------------------------LCASALRSLA-LCISARSL-----------------
Nv NEMVEDRAFT_v1g208334 FQSVMRAPE-----------------------------VVKAII-LCLKINNR-----------------
Sp LOC591753            LAIIMTAPE-----------------------------VLEIIT-SCIVSRSL-----------------
Cg LOC105322386         SKVLLDSTY-----------------------------GLESVA-SALMSSFT-----------------
Mb MONBRDRAFT_31999     LRKVLDEHG-----------------------------FVNRII-LNLASEVP-----------------
Sro PTSG_02093          FRKVVQEAG-----------------------------FLYRIV-RCFTSTNP-----------------
Aqu 1.229339            FTAVFNYAP-----------------------------SVFVIT-HCISFPHH-----------------
Dm FRL                  FNMVIQHRE-----------------------------AINCIA-LSLIHKSL-----------------
Cg LOC105326194         FNLVIAHRH-----------------------------AINCIA-LSLNHHSL-----------------
Md FMNL1                ---VTLRGT-----------------------------PLRPLC-LSY----------------------
Md FMNL2                FNMVMSHPH-----------------------------AVNEIA-LSLNNKNP-----------------
Sp LOC577797            FNLVINHKE-----------------------------CINAIA-LSLNHKSP-----------------
Aqu 1.227499            FSAIMKDKE-----------------------------AVSVMV-LSMFFGTQ-----------------
Mb MONBRDRAFT_34498     AFLQQNIYLALPSRRPHSGAHARKRSQFGFNTVMAHPDTINQIC-LCLGSVDPFSTGSDELTAAEEGEQS
Md FHOD1                MLGVVEHSE-----------------------------TVQWLY-TLCASVSR-----------------
Md FHOD3                MNGVINHNE-----------------------------TIQWLY-TLIGSKFR-----------------
Aqu 1.225180            MHGLIRCNE-----------------------------MIQWLY-QLSTSKFK-----------------
Cg LOC105331928         MNGVIHHTA-----------------------------TIQWLY-SLLASKFR-----------------
Co CAOG_000966          MNAVIRSNY-----------------------------VVHQVY-ALISSEMS-----------------
Co CAOG_007600          MEQLLKSMD-----------------------------VLVDIV-KFALTDSS-----------------
Dd FORC                 LEEVMSRPQ-----------------------------LIDKLY-SLVCSVGVLP---------------
Dd FORG                 MEIITKTPH-----------------------------LVKQLF-SLVDSNVV-----------------
Dm FHOS                 MNGVMKHEP-----------------------------TMQWLY-SLIASNYR-----------------
Nv NEMVEDRAFT_v1g212492 MNGVINHNE-----------------------------TIQWLY-SLTASKFR-----------------
Tt AMSG_09522           IKEVFDDPA-----------------------------LVTQLF-ELVEQDFSEESSI------------
Tt AMSG_11977           MRYLTSSED-----------------------------LMVQLY-SLVANVQ------------------

                        ---------+---------+---------+---------+---------+---------+---------+
                                 220       230       240       250       260       270       280
                        ---------+---------+---------+---------+---------+---------+---------+
Cg LOC105346876         ------------------------------HPKKQVYEILAALCSYNN----------------------
Dm FORM3                ------------------------------TVKKQVFELLSALCAYSP----------------------
Sp LOC588660            ------------------------------PVKKQVFELLSALCMYSA----------------------
Sp LOC579910            ------------------------------LVKKQVFELLSALCVYTH----------------------
Md INF2                 ------------------------------MVKKQVFELLAALSIYSP----------------------
Cg LOC105336275         ------------------------------MVKKQVFELLSALCVYST----------------------
Cg LOC105346870         ------------------------------LVKKHVFDLLSALCVYSR----------------------
Cg LOC105346939         ------------------------------MVKMQIFELLSALCVYSR----------------------
Aqu 1.220931            ------------------------------LVKMHIFEMLSAVSIYSD----------------------
Aqu 1.222130            ------------------------------LVKVQVFELLSALSLYSE----------------------
Aqu LOC105315748        ------------------------------FIKIYCLLILSAISRHSD----------------------
Mb MONBRDRAFT_26231     ------------------------------MVSRLVWEILSVLAIYSE----------------------
Tt AMSG_03357           ------------------------------SVARLAAHLLTGLARYSS----------------------
Tt AMSG_05276           ------------------------------DAVIRAAQLLSGIAIYSE----------------------
Tt AMSG_07139           ------------------------------TLRSRALLVLARMAHASH----------------------
Fa H696_01212           DPGDLAVATAGGSSTDQMPALAGRSALRGSQTVSMALEILGALCM-SP----------------------
Tt AMSG_01346           ------------------------------LIRTDIYKLLSALTLHSP----------------------
Fa H696_04048           ------------------------------RLAILACELLAGICML-P----------------------
Um UM01141              ------------------------------KLRLQVADVLAALCVLSL----------------------
Spu SPPG_03515          ------------------------------ALRTAVAGVLGPMCLLSE----------------------
Spb For3                ------------------------------SARMATFLLKFLCNKKGL----------------------
Sc Bni1                 N-----------------------------KSRFEAVLTSLDKKFRIG----------------------
Spb Cdc12               ------------------------------LPRKVAADLLTWVLSLKE----------------------
Spu SPPG_03524          ------------------------------PARTSAADFLLALVTLEY----------------------
Um UM04141              ------------------------------TTRKQAADILLFLCHWDK----------------------
Dd FORA                 ------------------------------KVNELAIGLLNTICFLPK----------------------
Dd FORB                 ------------------------------ELRNAVLQLTAALTLLPT----------------------
Dd FORE                 ------------------------------KSKAMAIELLTVMLLDKY----------------------
Dd FORD                 ------------------------------KTRIMVIELLAALCVVNS----------------------
Dd FORF                 ------------------------------DTRSSVFEILTAICMISE----------------------
Dd FORH                 ------------------------------KAKTLVLELLAAIAVTD-----------------------
Cg LOC105331485         ------------------------------TTMLEAVRLLAAICLVPP----------------------
Cg LOC105340901         ------------------------------DTMMLCVSILAAVCIYNP----------------------
Dm DIA                  ------------------------------QTMCEALKLLASFCIVYE----------------------
Sp LOC592122            ------------------------------NMTIDATKLLAAVCFVPP----------------------
Md DIAPH2               ------------------------------SMMTEIVKILSAICIVGE----------------------
Md DIAPH3               ------------------------------NMMVDIVKLLSAICIVGE----------------------
Md DIAPH1               ------------------------------NMMIDAAKLLSALCILPQ----------------------
Aqu 1.221683            ------------------------------GMMTDVLRVIAAVCLVA-----------------------
Nv NEMVEDRAFT_v1g171940 ------------------------------SMMTDVVKVMAAVCLVK-----------------------
Co CAOG_007583          ------------------------------KTTTTILELLGAVCLVPP----------------------
Mb MONBRDRAFT_24127     ------------------------------RTLELIFQCLVGFVRSES----------------------
Sro PTSG_06844          ------------------------------KTVTTVLEMLSVVAYLD-----------------------
Co CAOG_002378          ------------------------------RMVALVLKMLAALCLVE-----------------------
Tt AMSG_06348           ------------------------------ETKTNVLELLSVVTVLPA----------------------
Md DAAM1                ------------------------------KTKVAVLEIMGAVCLVP-----------------------
Md DAAM2                ------------------------------KTKVAVLEILGAVCLVP-----------------------
Sp LOC583322            ----------------------------------------------------------------------
Cg LOC105341767         ------------------------------RTKITVLEILGAICLVP-----------------------
Nv NEMVEDRAFT_v1g247373 ------------------------------KTKIQVLEILGAVCLVP-----------------------
Dm DAAM                 ------------------------------RTKIAALEILGAVCLVP-----------------------
Aqu 1.221952_1.201856   ------------------------------KIKILTLEILGAVCLVP-----------------------
Mb MONBRDRAFT_8965      ------------------------------HMRLQIVQMLGAVSLIP-----------------------
Sro PTSG_01821          ------------------------------TIRLMVLELLGAVSLLP-----------------------
Spu SPPG_01270          ------------------------------KTKALVLEILGAVCLIP-----------------------
Co CAOG_002657          ------------------------------KTKQAVLEILAVCCLIS-----------------------
Fa H696_05026           ------------------------------HARILTLDILAAICFVPR----------------------
Nv NEMVEDRAFT_v1g208334 ------------------------------KTQALVLKILTHICEES-----------------------
Sp LOC591753            ------------------------------SARLYAFMVLIAVCESR-----------------------
Cg LOC105322386         ------------------------------KSRIAALEIMSLILREP-----------------------
Mb MONBRDRAFT_31999     ------------------------------RTRTAIVQMMAALAANPG----------------------
Sro PTSG_02093          ------------------------------RTRVAVMQIMAVVANNPS----------------------
Aqu 1.229339            ------------------------------KTKTLVLK--------------------------------
Dm FRL                  ------------------------------RTKALVLELLAAICLVK-----------------------
Cg LOC105326194         ------------------------------RTKALVLELLAAVCLVS-----------------------
Md FMNL1                ------------------------------------LCFPHDASGAP-----------------------
Md FMNL2                ------------------------------RTKALVLELLAAVCLVR-----------------------
Sp LOC577797            ------------------------------RTKALVLELLAAVCLVK-----------------------
Aqu 1.227499            ------------------------------KTIVTVVELLAAVCLVR-----------------------
Mb MONBRDRAFT_34498     RRY---------------------------RTHILVLELLAAVCLVS-----------------------
Md FHOD1                ------------------------------LVVKTSLKLLLVFVEYAE----------------------
Md FHOD3                ------------------------------LVVKTALKLLLVFVEYTE----------------------
Aqu 1.225180            ------------------------------MVVKAVLDTLLLFVNYTEGGGGGGGEGNGGLKSGRESPQQ
Cg LOC105331928         ------------------------------LVVKTSLKLLLVFVEYTE----------------------
Co CAOG_000966          ------------------------------KVSKGALEILLVILDFDE----------------------
Co CAOG_007600          ------------------------------NLAKAALELLVVVTDYRE----------------------
Dd FORC                 ------------------------------SVCRQAIELLFCVCNFDG----------------------
Dd FORG                 ------------------------------GVCRGALELLFVLCDFRK----------------------
Dm FHOS                 ------------------------------SVVKTALKLLLVFVEYAE----------------------
Nv NEMVEDRAFT_v1g212492 ------------------------------LVAKTALKLLLVFIEYTE----------------------
Tt AMSG_09522           ------------------------------TVPRSALALLIVLTATAS----------------------
Tt AMSG_11977           -------------------------------VASRAMEVLIAIVEYDV----------------------

                        ---------+---------+---------+---------+---------+---------+---------+
                                 290       300       310       320       330       340       350
                        ---------+---------+---------+---------+---------+---------+---------+
Cg LOC105346876         -----------TGYNNVMNALSTLKRETDQ-----THRFSAVVNELKAAE--------------------
Dm FORM3                -----------DGYARAIETLEFYKNLKKQ-----RYRFKIVINELELSSAAAHP---------------
Sp LOC588660            -----------DGYARAIDALGHYKESKNQ-----RYRFGLIIDELHGAE--------------------
Sp LOC579910            -----------DGYELAVDALEDYKMQKNQ-----RYRFSLIINELKTAE--------------------
Md INF2                 -----------EGHKQTLDALDHYKVVKSQ-----QYRFSVIMNELSSTD--------------------
Cg LOC105336275         -----------DGFRLTMDALDSFKTLKKQ-----RYRFSLIVNELRMAD--------------------
Cg LOC105346870         -----------EGYRLTLNALDSYKTQKKQ-----RYRFSLIVNELKSAD--------------------
Cg LOC105346939         -----------EGFYLTLDALETYRTWRKL-----PYRFSLLVNELRSAN--------------------
Aqu 1.220931            -----------EGLYVVLGALKHYKVFNGL-----RHHFSKLIEELQSSE--------------------
Aqu 1.222130            -----------EGHSLALDALTHYKKNCAQ-----PHRFSKLIQELRTSE--------------------
Aqu LOC105315748        -----------EGFRATIKAFDNHKIQIQYQL---RHRFSLLVYELRSPLS-------------------
Mb MONBRDRAFT_26231     ---------EGIGHDRVLGALDWYQSTYGT-----PHYLSPLRKTFKDAD--------------------
Tt AMSG_03357           -----------ESHTLVQASLVAAAADQPRAR---ARPYQQIVAVLGNADLDV-----------------
Tt AMSG_05276           -----------QGRGLVRTGFDELKVLKKE-----KVRFSTLVKMLKFAVSDDASES-------------
Tt AMSG_07139           -----------EAHQAVQAALDAQRTLDRA-----NHPFTAALEAMQCTE--------------------
Fa H696_01212           -----------SRHPRVLDALYGLSARMCVMTGPRRGRLGPLVQILSFAVSER-----------------
Tt AMSG_01346           -----------TGYAVVIGAYTELARKTRKAE---SRRFIDLVKELTLDPNERS----------------
Fa H696_04048           --AASAEADALSGHALVLDALTELPSRIGE-----PYRFQRLVEIVGSSRQE------------------
Um UM01141              ----------DDGHRMVCGALSELKIVTGE-----RFRFAFLVEDLKPDASSSSSSDAWD----------
Spu SPPG_03515          -----------KGRTLALQSMSDLAVAQGE-----PGRFNCMINSLLDPFVSPLQATCTT----------
Spb For3                -----------SYFKAVIRAFEWLVEQKLS-----KTRFSAWMHSFNDVITGVRVCADSSPQ--------
Sc Bni1                 -----QNLHMIQNFKKMPQYFSHLTLESHL------KIIQAWLFAVEQTLDGRGKMGSLVG---------
Spb Cdc12               ---PLVVSILETGFKEINAEYEKEVPLFFGW----IKSFKDIILEKELARTPPSSPARN-----------
Spu SPPG_03524          ----------PRGHRLVMRAFDYFRSSRDD-----LHTFERLVRALESLINTRGVFGTTVGAKTDVKDTI
Um UM04141              ----------PTGHRLVLKAFDDLKTSQGD-----HGRFDAWFRVLEQTIDGRGKMGSMV------GASD
Dd FORA                 ----------INGHKLLIELLNYFKEEKKE-----SRRFISIVKSLKSKAGVIET---------------
Dd FORB                 -----------VGHSYVLEAIENFKVSNRE-----KVRFQTIIEGAKSVSNT------------------
Dd FORE                 -----------VPGGCSLVLKALTKTKE-------KKRFSFFVRFIKDNE--------------------
Dd FORD                 -----------KGLPLVLSAMDNYREVKRE-----KKPFIHLFQGLKNPS--------------------
Dd FORF                 -----------KGYQLILEAMTHFKQVRKE-----RFRFTFLVESMKKVMNSS-----------------
Dd FORH                 -----------RGHGAVLTSMIYHKEVKKE-----ITRYFNLVQSLKIEK--------------------
Cg LOC105331485         -----------DGHEKALEGITVCGEI-RG-----RDRFIPVIMGLGMRD--------------------
Cg LOC105340901         ----------PLGHQKVLEGLTVSAEM-KD-----MDRFDMIITGLGMGI--------------------
Dm DIA                  ----------RNGYEKVLRAITTIAAT-SFKA---SERFRPIVDALFASDQQDP----------------
Sp LOC592122            -----------DGHEKVLSALTEVGES-KS-----SPRFSPIVEALHLED--------------------
Md DIAPH2               ----------DNILDKLLGAITTAAER-NS-----KERFSPIVEGLENHE--------------------
Md DIAPH3               ----------ENVLEEVLEALTTVGEE-KK-----IDRFSSIVEGLQEN---------------------
Md DIAPH1               ---------PEDMNERVLEAMTERAEM-DE-----VDRFQPLLEGLKSGT--------------------
Aqu 1.221683            -----------DGHDRILEAITTNGEM-CG-----FGRFDPILQALKGTK--------------------
Nv NEMVEDRAFT_v1g171940 -------------HDRAVEAMTVCGEL-EE-----KGRFSKIVDALHDD---------------------
Co CAOG_007583          -----------SGHSLVLQGITQVARQKER-----QMRFEPLVRVLRDSD--------------------
Mb MONBRDRAFT_24127     ------RDGTSNGLHRVLSAFHDLTVTRGG-----GHRFKPVVRVLFGAVE-------------------
Sro PTSG_06844          -----------KGHKLVLQAFSAIVRDRGG-----GLRFRVLIRLLEADY--------------------
Co CAOG_002378          -----------GGHKRILDAMEYRSRLLNE-----PQRFRALVHAMQTIE--------------------
Tt AMSG_06348           ----------HNGHKLALDAMTAYQELKYPK----LRRFYQLVNAFKQES--------------------
Md DAAM1                -----------GGHKKVLQAMLHYQKYASE-----RTRFQTLTNELDKSTGRY-----------------
Md DAAM2                -----------GGHKKVLQAMLHYQVYAAE-----RTRFQTLLNELDRSMGRY-----------------
Sp LOC583322            ----------------------------------------------------------------------
Cg LOC105341767         -----------GGHRKVLESMLHYQKFAAE-----RTRFQSLINDLDRSTGIY-----------------
Nv NEMVEDRAFT_v1g247373 -----------GGHKKALDAMTHFQKFAEE-----RTRFQTLVNDLDRSTGVY-----------------
Dm DAAM                 -----------GGHRKVLQAMLHFQVFATE-----RTRFQSIVNDLDRSTYAY-----------------
Aqu 1.221952_1.201856   -----------GGHKKVLNSMVHFQQFACE-----RTRFQTVVMDLARSLDEDD----------------
Mb MONBRDRAFT_8965      -----------EGHRKVLDALTHFQSYGGE-----VYRFQTILQLLACKSLRTA----------------
Sro PTSG_01821          -----------EGHRKVLEAMTAFRSYAGE-----LARWQTVVMELARKTQNLA----------------
Spu SPPG_01270          -----------GGHQCVLEGMDNLCTQAKT-----RFRFEAVVYTLWQSCQGMT----------------
Co CAOG_002657          -----------DGHKQVLDAFEDFRAYFYE-----RTRFQTLVNVITSVSGKQD----------------
Fa H696_05026           -----------VGTGLVLDSLTHFAHVRRE-----NRRFQTLVYDLRFAT--------------------
Nv NEMVEDRAFT_v1g208334 -----------EHYEKVIDSVRFYTKTSRE-----SRPFENIVQLIFSKPT-------------------
Sp LOC591753            -----------DGLNRVLTALTKFRVKIRE-----KVRFYAVTQMIFLEKS-------------------
Cg LOC105322386         -----------GGFSRNVDCFTYFRLKNCE-----PVRFKFLVSMLMSRSDG------------------
Mb MONBRDRAFT_31999     -----------GGALRTLDAFHYFSSRVLE-----HTRFETVVRYMTDNRA-------------------
Sro PTSG_02093          -----------GGAVRAVEAFHHLSLHLGD-----TAHFASVVDRLREDSM-------------------
Aqu 1.229339            ----------------------------------------------------------------------
Dm FRL                  -----------GGHEIILGSFDNFKDVCQE-----KRRFQTLMEYFMNFEAF------------------
Cg LOC105326194         -----------GGHEIILSAFDNFKEVCGE-----RHRFETLMDYFRNYEEF------------------
Md FMNL1                -----------SNSVTQPPLLSSPCQVCGE-----KNRFERLMEYFRNEDS-------------------
Md FMNL2                -----------GGHEIILSAFDNFKEVCGE-----KQRFEKLMEHFRNEDN-------------------
Sp LOC577797            -----------GGHEIILSAFDNFKLVCVE-----ACRFQKMFEYFTRYEEA------------------
Aqu 1.227499            -----------GGHLKVLEAVDTFKREFNE-----QRRFESLLKYFMDFKSV------------------
Mb MONBRDRAFT_34498     -----------KGHARILQAFDNFQRLHQE-----KQRFMSIMHLLRSERH-------------------
Md FHOD1                -----------TNAQLFIHAVNAVANA-TG-----AYPWATFVSILEEKNGA------------------
Md FHOD3                -----------SNAPLLIQAVSSVDAE-RG-----VKPWSNIMEILEEKDGV------------------
Aqu 1.225180            RTGSPDSSNGFNTAQLLKDAIEAYSDS-KG-----LKPWSLFMTLLSDKSS-------------------
Cg LOC105331928         -----------SNTEILVAAVKAVDSK-RG-----VKPWSNIMGILDEKEGG------------------
Co CAOG_000966          -----------KNLAIVSEAAQLTAKE-RA-----TPAYAPLVHLLDSP---------------------
Co CAOG_007600          -----------SNHELIVDAFRRISTE-TK-----QPMFKSLVQQIANIG--------------------
Dd FORC                 -------------FQLVHRSAKNHAQE-TS-----TPAYSNLITLLSSG---------------------
Dd FORG                 ----------EEGFKSVHLAAKGTAVA-QG-----KKPYLNVIKLLDSG---------------------
Dm FHOS                 -----------SNCYVLVSAIHAVDAS-QG-----TLPWSNIMRLLKDYDNA------------------
Nv NEMVEDRAFT_v1g212492 -----------DNSRLLVEAVQCVDDA-QG-----IKRWSEIVGILSEKDSLG-----------------
Tt AMSG_09522           -------NFGLDGFELITRAAVTAAER-SN-----SVPYKCLAEFLQPG---------------------
Tt AMSG_11977           -----------DGFRLIHLAALAAAAA-AN-----RAPYAELVTHLRGA---------------------

                        ---------+---------+---------+---------+---------+---------+---------+
                                 360       370       380       390       400       410       420
                        ---------+---------+---------+---------+---------+---------+---------+
Cg LOC105346876         --------------TVPHKTAILTFINCIINCT----PDLQE--RNRTRNEFIGLNLLDVLN----FLR-
Dm FORM3                --------------PLDYQAALLAFINCVIISA----ATLQE--RIRIRNEFIGLKVLPLLN----NLRL
Sp LOC588660            --------------TSSYKTTLVAFINCILIAT----DSVED--RIRIRNEFVGLKLLDILT----NLR-
Sp LOC579910            --------------ILPYKSTLLGFINALLIAT----ADFDA--RIHMRNEFIGLQLLDILT----ELR-
Md INF2                 --------------NVPYIITLLSVINAIILGT----EELRA--RTQLRNEFIGLQLLDILT----KLR-
Cg LOC105336275         --------------LVPYKTTLMAFINCIIVAN----EELED--RTRVRNEFIGLNILDLIN----NLR-
Cg LOC105346870         --------------DIPYRATLLAVVNCIIVAN----EEVKD--RVTVRNEFIGLGILDLVA----DLR-
Cg LOC105346939         --------------LVTYRTTLMALVNAVVVAN----EGLQE--RVRIRNDFVYIGILDTIS----TLR-
Aqu 1.220931            --------------TDEYAACVLAFINCLIAGS----VGLEA--RVHLRNELLALNLQEELN----RFK-
Aqu 1.222130            --------------TDEYSVCVLAFINCLIASS----DSLDE--RIQIRNELLALNLHDILA----MLK-
Aqu LOC105315748        --------------PPEYQAMIMAFINYLIASC----DDITE--RFQLRSAFNALQLPDIIQ----EIC-
Mb MONBRDRAFT_26231     --------------TVESLRMVVGFVNAMLNGA----SGIQK--RVMLRQDLLDVGIIGMFE----RAE-
Tt AMSG_03357           --------------EGVQPVVNMRLVNALVDGA----PELAA--RTAMRAMLEETGVWEAAWT---RLG-
Tt AMSG_05276           -----EDGNRSGHEAEEVQAELLCLINTLVNLS----TDINT--RVDLRRELSALKLDEILE----ELS-
Tt AMSG_07139           --------------SETLRVAGLALLNGVINTE----KDLTV--RVAWRESLEAASIDAAIG----YMN-
Fa H696_01212           --------------LPLLAASVLSLINALITFGPCR-DSLLI--RVELRAELCDAGVLDMVR----LLN-
Tt AMSG_01346           ---------TQSTDQLTLLYAAMWLINCIISRP----DSIAL--RARRRAELVELGLRNAVD----NLH-
Fa H696_04048           --------------SNELRTIAMSLINAVVNCP----TELAQ--RLRLRDELSRRGLMNVLR----IAQ-
Um UM01141              ASADLNDADTNESIEWEYKAAAMVLINAITNSP----EDLEE--RVALRDEFARRGLNEVLV----SLR-
Spu SPPG_03515          -PADWRDSD-EVQATWEYRTAIMIFVNGLVSAP----EDSRE--RWKIRREVEDRGLRRVMQ----TLR-
Spb For3                -AIVHMDEFEDTDCLIDYLVATLALIRDLCAAP----PDLQL--RCALRHELLSAGLQKAIDS---LLK-
Sc Bni1                 -ASDEFKNGGGENAILEYCQWTMVFINHLCSCS----DNINQ--RMLLRTKLENCGILRIMN----KIK-
Spb Cdc12               ----SASSSPSNIAFLEYCTSTMEFINQLIVAC----EELEQGFDLDILDSLRESGIHEVIQ----LLR-
Spu SPPG_03524          VHFGDKNREQMQKDIKDFLISAVTLLRLVVDIP----QELEY--RIHLRNELLASGFSRVLK----RLR-
Um UM04141              EVKKLSVVGPHESSLNEYAINNMFLINAILNSDIV--PEFEV--RVHLRNQMEASGLQRILI----KMH-
Dd FORA                 ------------KETLKTKSIYLSFINIIVNTP----AEIDL--RLALRQEFYWLGIKEILV----KLS-
Dd FORB                 ------------QLHYEYLTSFMNLVNSIVNSP----ADLQV--RIGLRSEFTALKLIELIS----NSK-
Dd FORE                 --------------SLELKTKALCFINVLIFEM----EDMNV--RVNIRSEFLRLGLYTYLR----EIK-
Dd FORD                 ---------------GSLQATTFALINTLISSS----QSVEE--RQKIRNQFKKLGITKVIE----ELE-
Dd FORF                 --------------DKEYLTTCLTLVNGIVNSS----EEIDE--RIQLRTEFTRLGLDEVIS----VNK-
Dd FORH                 --------------NAEYLTTCMSFINCIISSP----SDLPS--RIEIRKAFLNLKILKYIE----NLR-
Cg LOC105331485         --------------NQPMQVACIQLVNAIVSTP----DDLDF--RLHLRNEFMRTGLIDLIG----SLK-
Cg LOC105340901         --------------NLPLQVGCMQLVNAIICTPS---DHLDY--RLHLRNEFMRCGLQNMIK----HLD-
Dm DIA                  --------------KRDLACHSLIFINTLTNTP----TDLNF--RLHLRCEIMRMGLYDRLD----EFT-
Sp LOC592122            --------------NPQLMCVCMQLVNAIISNP----EDLDF--RLHLRNEFLRTGMSNLLP----ELR-
Md DIAPH2               --------------ALQLQVACMQFINALVTSP----YELDF--RIHLRNEFLRSGLKKMLP----GLK-
Md DIAPH3               --------------SVQLQVACMQLINALVTSP----DDLDF--RLHIRNEFMRCGLKQILP----NLK-
Md DIAPH1               --------------SIALKVGCLQLINALITPA----EELDF--RVHIRSELMRSGLQQVLK----DLR-
Aqu 1.221683            --------------NPVLQLACMQFINAIVNTP----DELDF--RVHLRNEFMRFGLGEVLA----QLR-
Nv NEMVEDRAFT_v1g171940 --------------HTSLKVACIQFINALISTP----DDLDF--RLHLRNEFVREGLNDAFQ----DLR-
Co CAOG_007583          --------------NGHLQVACVQFLNALINTP----DELDF--RLHLRNEIMLLGLAEVLP----RLR-
Mb MONBRDRAFT_24127     --------------HLNVVVSALYFCNELLVQA----PDLEM--RMHLRAELVACGFHEAIE----LVS-
Sro PTSG_06844          --------------DLKHRAAVLLLNNTIVSHP----EDVDM--RVHLRNEMYNCGLQAALD----NMM-
Co CAOG_002378          --------------NTEFVTAAVTFINSFVNFP----DEMAV--RVHLRNEFSNHEVLKVLS----SFK-
Tt AMSG_06348           --------------SVTFRVAAMMFINTLIGMS----EDLDF--RVHLRSEFVRLGFESILE----EIK-
Md DAAM1                ------------RDEVNLKTAIMSFINAVLSQGAGV-ESLDF--RLHLRYEFLMLGIQPVID----KLR-
Md DAAM2                ------------RDEVNLKTAIMSFINAVLNAGAGE-DNLEF--RLHLRYEFLMLGIQPVID----KLR-
Sp LOC583322            ----------------------MSFINAVIKYGAGE-DNLEF--RIHLRYEFLMLGIQPVID----KLR-
Cg LOC105341767         ------------KEEVHLKTAIMLFINAALKYGPGK-EHLEF--RLHLRYEFLMLGIQPVID----KLR-
Nv NEMVEDRAFT_v1g247373 ------------KEEFNLKIAIMSFINAALKYGAGA-EYLEF--RVHLRFEFLMLGIQPVIE----KLR-
Dm DAAM                 ------------RDNVNLKTALMSFVNAVLNYGPGQ-ENLEF--RLHLRYEFLMLGIQPVID----KLR-
Aqu 1.221952_1.201856   ------------SDSAALQVAVLSFLNALINYKAGE-ESLEF--RLHLRYEFLMLGIQPIIA----RLR-
Mb MONBRDRAFT_8965      -------------VDVEVKLKVLSLVNALICCGAGR-ASLRF--RVHLRHELERHGLRRVMK----QLT-
Sro PTSG_01821          -------------YDAEAKMKVLSLLNAVICGGPGR-RSVAF--RLHIRNELEAFGLRQILA----QLK-
Spu SPPG_01270          ------------AHDKDLQVASMSFINAVICGGAG--YNLDF--RMHMRYEFIQLGLNRLID----SIG-
Co CAOG_002657          -------------QDIAIKTAGMVLVNTIVMSGVGR-EDLDF--RMHIRMEFTSLGLDEMVE----RLR-
Fa H696_05026           --------------SIDLKISLMSLVNAVCHSS----EDLAV--RLYIRNEWLDLGVSDVFP----DLL-
Nv NEMVEDRAFT_v1g208334 --------------SPTFQTIILNFINKFVSCA----PSFNL--KVFHQQEFEDAGLDVDKIER--TLE-
Sp LOC591753            --------------RVELVTICLRFINTMLSST----TDMNR--RVYLQYELEMAEFNPIKLERIYRLE-
Cg LOC105322386         --------------SLSFQVCCMRYLNSLITFA----PNSNI--KVFFQTELEMAGVDPNVLLM--MIE-
Mb MONBRDRAFT_31999     --------------DDDYIVACLRLFTTLLRST----DQDNT--RIYIQMDLERAGLLDQIK----TMR-
Sro PTSG_02093          --------------DEDLSTACMTCFLSMINNA----PDLNM--LVYVQTDLEQAGIADVLP----ALE-
Aqu 1.229339            -------------------AEVLRFINTVVQAG----DGPNA--RIFHQQEFLNAGLDIKTIEQ--TLE-
Dm FRL                  --------------NIDFMVACMQFMNIVVHSV----EDMNY--RVHLQYEFTALGLDKYLE----RIR-
Cg LOC105326194         --------------HIDFMVACMQFVNIVVHSV----ENMNF--RVHLQYEFTHIGLDDYLN----KLR-
Md FMNL1                --------------NIDFMVACMQFINIVVHSV----ENMNF--RVFLQYEFTHLGLDVYLE----RLR-
Md FMNL2                --------------NIDFMVASMQFINIVVHSV----EDMNF--RVHLQYEFTKLGLDEYLD----KLK-
Sp LOC577797            --------------SIDFMVACMQFINIVVHSV----ENMNF--RAHLQYEFTCLGLDNYLE----KLK-
Aqu 1.227499            --------------STEFQLACMNFINVVVHSA----EDVNF--RVHLQYEFTELGLDEYLQFL--KVS-
Mb MONBRDRAFT_34498     --------------HVAVMVACMAFVNVVVHCV----PDMNY--QVALQEEFSKMGLMSLIDD---LAK-
Md FHOD1                --------------DPELLVFTMTLINKTLAALP---DQDSF---YDVTDALEQQGMEGIVQ----KHL-
Md FHOD3                --------------DTELLVYAMTLVNKTLSGLP---DQDAF---YDVVDCLEELGIEAISQ----RHL-
Aqu 1.225180            --------------EADIQTKTMTLINRTLSNLS---DMDSY---YDIVDSLEDQDMETVMR----YHQ-
Cg LOC105331928         --------------DTELLTYAMTLVNKVLNAIP---DQDTF---YDVTDALEELGMERVTQ----RHM-
Co CAOG_000966          --------------DEEVRVCAISLINRMIRAVD---TEDSF---YDLTDAFELAGIADVIA----RAL-
Co CAOG_007600          --------------DEEVQVYCMTLINKTLAAAD---EEDLF---YDLIDHLEIAGISKLKK----PSS-
Dd FORC                 --------------DMETQLNTLTLFNCLLDNAP---NPRKS---EKLLSRWQQLGIIKILK----SQE-
Dd FORG                 --------------DLETKINAFTLLNVLLSNCP---TDEKV---GKLCKKWGELGLDDKLR----SLT-
Dm FHOS                 --------------DAELVIYATSLINKTLAGLN---DQDSF---YDESDLLEQQGMETVIQ----RYM-
Nv NEMVEDRAFT_v1g212492 --------------DEEILIYAMTLVNKASDILYATPDQDTF---YDITDDLEELDMENTVK----MHQ-
Tt AMSG_09522           --------------DVETNINALMLINTMLSLAP---SEEER---AELVEKLEVFGASKELA----KQA-
Tt AMSG_11977           --------------DFDAKINALGLINVLFANCN---DPEQY---SEFSDMTLDVGVLALLR----EQE-

                        ---------+---------+---------+---------+---------+---------+---------+
                                 430       440       450       460       470       480       490
                        ---------+---------+---------+---------+---------+---------+---------+
Cg LOC105346876         ----------------------------------------------------------------------
Dm FORM3                LEAGNVESSASPSPPPSLSSESASSATSPVSGSASTSVTPSPSPLHLQRRLTFCGSLSRYSCAALQLVQN
Sp LOC588660            ----------------------------------------------------------------------
Sp LOC579910            -----------------------------------------------------------------LESNE
Md INF2                 ----------------------------------------------------------------------
Cg LOC105336275         ----------------------------------------------------------------------
Cg LOC105346870         ----------------------------------------------------------------------
Cg LOC105346939         ----------------------------------------------------------------------
Aqu 1.220931            ----------------------------------------------------------------------
Aqu 1.222130            ----------------------------------------------------------------------
Aqu LOC105315748        ----------------------------------------------------------------------
Mb MONBRDRAFT_26231     ----------------------------------------------------------------------
Tt AMSG_03357           ---------------------------------------------------------------------E
Tt AMSG_05276           ----------------------------------------------------------------------
Tt AMSG_07139           ----------------------------------------------------------------------
Fa H696_01212           ---------------------------------------------------------------------G
Tt AMSG_01346           ---------------------------------------------------------------VIVLSPL
Fa H696_04048           ----------------------------------------------------------------------
Um UM01141              ----------------------------------------------------------------------
Spu SPPG_03515          ----------------------------------------------------------------------
Spb For3                ----------------------------------------------------------------------
Sc Bni1                 ----------------------------------------------------------------------
Spb Cdc12               ----------------------------------------------------------------------
Spu SPPG_03524          ----------------------------------------------------------------------
Um UM04141              ----------------------------------------------------------------------
Dd FORA                 ----------------------------------------------------------------------
Dd FORB                 ----------------------------------------------------------------------
Dd FORE                 ----------------------------------------------------------------------
Dd FORD                 ----------------------------------------------------------------------
Dd FORF                 ----------------------------------------------------------------------
Dd FORH                 ----------------------------------------------------------------------
Cg LOC105331485         ----------------------------------------------------------------------
Cg LOC105340901         ----------------------------------------------------------------------
Dm DIA                  ----------------------------------------------------------------------
Sp LOC592122            ----------------------------------------------------------------------
Md DIAPH2               ----------------------------------------------------------------------
Md DIAPH3               ----------------------------------------------------------------------
Md DIAPH1               ----------------------------------------------------------------------
Aqu 1.221683            ----------------------------------------------------------------------
Nv NEMVEDRAFT_v1g171940 ----------------------------------------------------------------------
Co CAOG_007583          ----------------------------------------------------------------------
Mb MONBRDRAFT_24127     ----------------------------------DHFESQLVELRNMVPDLEGADDTLNMTATSSAVHAI
Sro PTSG_06844          ---------------------------------------------RELEQQN--PDLAKPKEDDPNASLR
Co CAOG_002378          ----------------------------------------------------------------------
Tt AMSG_06348           --------------------------------------------------------------------AS
Md DAAM1                ----------------------------------------------------------------------
Md DAAM2                ----------------------------------------------------------------------
Sp LOC583322            ----------------------------------------------------------------------
Cg LOC105341767         ----------------------------------------------------------------------
Nv NEMVEDRAFT_v1g247373 ----------------------------------------------------------------------
Dm DAAM                 ----------------------------------------------------------------------
Aqu 1.221952_1.201856   ----------------------------------------------------------------------
Mb MONBRDRAFT_8965      ----------------------------------------------------------------------
Sro PTSG_01821          ----------------------------------------------------------------------
Spu SPPG_01270          ----------------------------------------------------------------------
Co CAOG_002657          ----------------------------------------------------------------------
Fa H696_05026           ----------------------------------------------------------------------
Nv NEMVEDRAFT_v1g208334 ----------------------------------------------------------------------
Sp LOC591753            ----------------------------------------------------------------------
Cg LOC105322386         ----------------------------------------------------------------------
Mb MONBRDRAFT_31999     ----------------------------------------------------------------------
Sro PTSG_02093          ----------------------------------------------------------------------
Aqu 1.229339            ----------------------------------------------------------------------
Dm FRL                  ----------------------------------------------------------------------
Cg LOC105326194         ----------------------------------------------------------------------
Md FMNL1                ----------------------------------------------------------------------
Md FMNL2                ----------------------------------------------------------------------
Sp LOC577797            ----------------------------------------------------------------------
Aqu 1.227499            ----------------------------------------------------------------------
Mb MONBRDRAFT_34498     ----------------------------------------------------------------------
Md FHOD1                ----------------------------------------------------------------------
Md FHOD3                ----------------------------------------------------------------------
Aqu 1.225180            ----------------------------------------------------------------------
Cg LOC105331928         ----------------------------------------------------------------------
Co CAOG_000966          ----------------------------------------------------------------------
Co CAOG_007600          ----------------------------------------------------------------------
Dd FORC                 ----------------------------------------------------------------------
Dd FORG                 ----------------------------------------------------------------------
Dm FHOS                 ----------------------------------------------------------------------
Nv NEMVEDRAFT_v1g212492 ----------------------------------------------------------------------
Tt AMSG_09522           ----------------------------------------------------------------------
Tt AMSG_11977           ----------------------------------------------------------------------

                        ---------+---------+---------
                                 500       510       
                        ---------+---------+---------
Cg LOC105346876         ---KEEVDSDLHLQLQVFHEKKH-EDEER                                         
Dm FORM3                LKKVAQSVGDIIVQLDVFVEQQE-CDEAQ                                         
Sp LOC588660            --KTESDDLDLVVQLDVFDDKKV-ADEEQ                                         
Sp LOC579910            GRKNDSEDSELSIQLDVFDEQKL-VDDEE                                         
Md INF2                 ----DIEDLDLLIQCETFEEAKS-EDDEE                                         
Cg LOC105336275         ----NEDDEDLIIQCDVFDEEKQ-SDDEE                                         
Cg LOC105346870         ----NIDDEKVIIQCDVFDDEKQ-SDDDE                                         
Cg LOC105346939         ----EEGDPDLNLQCDIFEEELT-ADSEA                                         
Aqu 1.220931            ----SSSCESLITQLDVFEDSNA-SDSQL                                         
Aqu 1.222130            ----TSSSDVLLTQIDVFEDGAA-SDNEE                                         
Aqu LOC105315748        --DTSELPPSLLQQLKIYHLKQE-KDNSL                                         
Mb MONBRDRAFT_26231     ---HTYNDNGLHTQLEIFFRGID-DDMRE                                         
Tt AMSG_03357           VVEAAADDDKTAGALQAAMESYE-ASAAH                                         
Tt AMSG_05276           ----ATRSIDLSTQIDAYREYAE-ADAKR                                         
Tt AMSG_07139           --SMDSDVPAAREQIELYIDAAH-YDATQ                                         
Fa H696_01212           DFLPEGSRPRMSSDLLALGPAGA-GGVDQ                                         
Tt AMSG_01346           PGIDMETHNMLRAQLDVFIKGMN-DDDAK                                         
Fa H696_04048           ----LDATSDLRQQILLYMEESE-SDQLD                                         
Um UM01141              ---YVDPPESLATQIQVYVEEKQ-EDQDE                                         
Spu SPPG_03515          ---DMEPPEPLAVQLDAYEEDRA-ADLEM                                         
Spb For3                ---WRNRHVRDALQLLIKEHNADARRFRS                                         
Sc Bni1                 ----LLDYDKVIDQIELYDNNKL-DDFNV                                         
Spb Cdc12               ----NFPDQQLEKQLNIYESEEE-RRTIS                                         
Spu SPPG_03524          -TWAPAEFAEILTHVDAFEYRAA-ADHQE                                         
Um UM04141              ----AFKNPDLDAQIGVFEKGAE-ADHED                                         
Dd FORA                 -NYTYDESPELDTQITVFEEEES-KDNKE                                         
Dd FORB                 -----GVSEDLDTQINLFFECME-EDNDE                                         
Dd FORE                 --KTITHEKTLFTQIEIFEEMMN-EDTQE                                         
Dd FORD                 --PEYANNPDLATQKDLYEQECR-WDEQE                                         
Dd FORF                 -NIPYEEAPDLLTQIDVYEDEQR-ADQEE                                         
Dd FORH                 --ADYNEDKNLLTQLDVFEEELS-TDEQL                                         
Cg LOC105331485         ----SQEDEELQTHLQIFSEHQE-EDFEE                                         
Cg LOC105340901         ----EQDNEELQVQLGTFHGQAD-YDQEE                                         
Dm DIA                  KIVEASNNENLQQHFKIFNEIRE-DDFEE                                         
Sp LOC592122            ----DNQSEELGVQMRVFDEHRE-DDFEE                                         
Md DIAPH2               ----EKDNDELDIQLRVFDENKD-EDLNE                                         
Md DIAPH3               ----HVKSESLDIQLKVFDEHKE-EDFIE                                         
Md DIAPH1               ----LMENEDMKVQLAVFDEQGE-EDSYD                                         
Aqu 1.221683            ----EINVQDLTLHLDIFDEHRE-NDFDE                                         
Nv NEMVEDRAFT_v1g171940 ----DLENDDLNVQLDIWEEHRD-DDASE                                         
Co CAOG_007583          ----SHDAEQLNLQLTYFDNETQ-YDYTE                                         
Mb MONBRDRAFT_24127     ETKTTKQYRLLDYIIVRLWNDEY-GDAEE                                         
Sro PTSG_06844          QGPEADHFDVIMTHLDVWNGEME-EDLAE                                         
Co CAOG_002378          ----SREDPDLITQIKIFEEEYH-SDIEE                                         
Tt AMSG_06348           VSGGQELDHDLDIQIKVFQSQMA-DDNED                                         
Md DAAM1                ----EHENLTLDRHLDFFEMLRN-EDELE                                         
Md DAAM2                ----RHENATLDKHLDFFEMVRN-EDDLE                                         
Sp LOC583322            ----TLENATLDRHLDFFELVRN-EDERE                                         
Cg LOC105341767         ---KQHENATLDRHLDFFEMKRN-EDERE                                         
Nv NEMVEDRAFT_v1g247373 ----TMDNATLTRHLNFFDMVRN-EDEKE                                         
Dm DAAM                 ----THENETLDRHLDFFEMVRA-EDEKE                                         
Aqu 1.221952_1.201856   ----FLAIPQLIKHIEIFEFVRI-EDEKE                                         
Mb MONBRDRAFT_8965      ---NYTEHDVLQKHVQIYADVAA-DDEAE                                         
Sro PTSG_01821          ----RIKHPQLQRHIEIYEEVAL-DDEDE                                         
Spu SPPG_01270          ----SLENELLQTQIDVWVAGLE-ADEEE                                         
Co CAOG_002657          ----KYEDRLLDIQLDVFENIQG-SDEEL                                         
Fa H696_05026           ----ALGDRSLRRQITIFETERL-EDEHE                                         
Nv NEMVEDRAFT_v1g208334 ----GAEATAVREALKIWRDNYI-NVQNV                                         
Sp LOC591753            ----GELPPSIKLELDAWHSRYI-SIQRL                                         
Cg LOC105322386         -DNKLPEKDDLIREILDFQNSQI-DVDTV                                         
Mb MONBRDRAFT_31999     ----SHTNRIVERLVNEYEAELL-DVVGV                                         
Sro PTSG_02093          ----NHYSNRVRGLVEEYANKML-NVDSI                                         
Aqu 1.229339            ----CEPDEKLMHELKEWKKSFT-DVQKL                                         
Dm FRL                  ----LTESEELKVQISAYLDNVF-DVAAL                                         
Cg LOC105326194         ----HTESDRLSVQVHAYVDNMI-EVAQL                                         
Md FMNL1                ----LTESDKLQVQIQAYLDNVF-DVGAL                                         
Md FMNL2                ----HTESDKLQVQIQAYLDNVF-DVGAL                                         
Sp LOC577797            ----STESDRLQVQIQAYLDKVF-DVGQL                                         
Aqu 1.227499            ----RDSAPHLLDQIQAYEENYF-NVEQL                                         
Mb MONBRDRAFT_34498     -----SAAPDLQEQINAYQENFI-NVAEL                                         
Md FHOD1                --GSPGTDADLRAQLVLYESALR-LEDGD                                         
Md FHOD3                --NKKGTDLDLVEQFNIYEMTLR-HEDGD                                         
Aqu 1.225180            ---NRDKNRGLVKEFKAYEESIK-QYYTV                                         
Cg LOC105331928         --NRNGADLDLLSQFQIYEAALK-AEDGE                                         
Co CAOG_000966          ---KSTSNAAFKSHLEAYEKALE-EADSK                                         
Co CAOG_007600          ----GPYRQALLDYEHTVEEADK-GKVSN                                         
Dd FORC                 ----HVTHSDFRTQIARFQANSG-FGIDG                                         
Dd FORG                 ----SIQQQEFQIQLEIYEETSG-VNLRT                                         
Dm FHOS                 --SKPGTDLDLLDQLQLYEAVLK-FEDGE                                         
Nv NEMVEDRAFT_v1g212492 --DRRGTNIDLLEQLNIYETALR-IEDGD                                         
Tt AMSG_09522           --------EQVRFKSWRVQSERY-QDLTG                                         
Tt AMSG_11977           ----DYTNPAFCAQLETYENHTA-MPVFP                                                                                          


***************************************************************************************************


Sequence Alignment 4 for Fig 4A, fewer unikont FH2 domain sequences
Note, only fully-occupied positions in this alignment were analyzed, while other positions were ignored.
Alignment Report of 'Alignment13gfewerNames.meg' -  ClustalW (Slow/Accurate, Gonnet) : Sunday, June 12, 2016 3:05 PM

Species (abbreviation, superphylum or kingdom): A. queenslandica (Aqu, metazoa), C. gigas (Cg, metazoa), M. domestica (Md, metazoa), M. brevicollis (Mb, choanoflagellata), S. punctatus (Spu, fungi), U. maydis (Um, fungi), and D. discoideum (Dd, amoebozoa)


                      ---------+---------+---------+---------+---------+---------+---------+
                               10        20        30        40        50        60        70
                      ---------+---------+---------+---------+---------+---------+---------+
Md DIAPH2             QKKLYKPEVSMKRINWSKIEPQE--------------------------------IS-ENCFWLKVKED-
Md DIAPH1             PKKLYKPEVQLRRPNWSKFVAED--------------------------------LS-QDCFWTKVKED-
Md DIAPH3             PKKEFKPETTMKRLNWLKIRPHE--------------------------------MT-ENCFWLKANEN-
Cg LOC105331485       QKKKYELGIQTKRINWNKVQANK--------------------------------MD-KEAFWVNVHED-
Cg LOC105340901       PKKKYEVKEQTKRINWEKIPTNK--------------------------------LK-EDSFWVKAEEA-
Aqu1.221683           EKKKYKLDVQTRRMNWNQIKKQQ--------------------------------LS-LDSFWVKTNEE-
Md LOC100617300       HRRSESNHMSVKRLRWEQVE-----------------------------------NS-EGTIWGQLGED-
Cg LOC105334784       ---MSVHQVNVKRINWEKLDAD---------------------------------KV-ENTIWEQLGND-
Aqu 1.225685          LGAQGQTPSKFKHVNWDKLHGP---------------------------------TV-EGTIWRELSGL-
Mb MONBRDRAFT_24127   RPQKYKPKTKTRRANWSKISPF---------------------------------QA-KDTFWASDRDD-
Spu SPPG_03524        RPQKYRPSVQVRRFQWDKVPES---------------------------------EV-SQTIWAKKLALK
Spu SPPG_03515        GLKIVKAKQPMKPLQWVKIPSR---------------------------------LA-KSTIWETLVEE-
Spu SPPG_01270        AKPTNLSSKPLKSFNWTKMPNT---------------------------------KV-KETVWSDLDDA-
Md DAAM1              KKNIPQPTNALKSFNWSKLPEN---------------------------------KL-DGTIWNEIDDL-
Md DAAM2              KKSIPQPSHPLKSFNWVKLNEE---------------------------------RI-SDTVWNEIDDL-
Cg LOC105341767       FSNIPRPKHPMKSLNWSKLSET---------------------------------KL-SGTVWSRLDPS-
Mb MONBRDRAFT_8965    THVTPVANKQLKSFNWVKIPTH---------------------------------RL-RSSVWTQIDTD-
Aqu 1.221952_1.201856 PKKIPKTAAPLKAFNWEKMGEAQ--------------------------------IG-EDTIWADIDES-
Md FMNL2              IKKPIKTKFRMPVFNWVALKPN---------------------------------QI-NGTVFNEIDDE-
Md FMNL1              AKKPIQTKFRMPVFNWVALKPN---------------------------------QI-TGTVFTEINDE-
Cg LOC105326194       IKRKIQTKYRLPMLNWTPLKPQ---------------------------------QV-KGTVFSDLDDD-
Aqu1.227499           GKRKIQTTHKLPVLNWVSLPAT---------------------------------QV-SGTIFNSIDDE-
Mb MONBRDRAFT_34498   NKRRVEVHAKLPMLNWTTLSQA---------------------------------QV-ADTIFKDLDDD-
Cg LOC105322386       EKVPFSPRAKLPYLYWTVIG-----------------------------------DV-ENTMFKHLNYE-
Aqu 1.229339          LRKPYITNLPLPTLNWVPLR-----------------------------------NT-NDTIFDGMDDN-
Mb MONBRDRAFT_31999   PKRRIHPNVALPFLNWRPLR-----------------------------------KI-TDTIFEELDDE-
Mb MONBRDRAFT_29277   QRTPIKPRTKMRPFHWIKVTNV---------------------------------AL-PKTFWNDLIPK-
Md LOC103097295       ATNSIPATERTKAFHWDIVPHD---------------------------------KI-QKSIWATCDLQ-
Aq LOC100641843       RVPTKTPKQKMKPFHWAPLPPM---------------------------------NV-VKSCWMDLIKS-
Cg LOC105340863       PQTNKSHSKKLRTLHWSKLNKS---------------------------------QV-KSSFWKHASDR-
Spu SPPG_06650        SSPSTSKPRVRARVHWDEIR-----------------------------------DV-EGSVWNELAPA-
Mb MONBRDRAFT_25412   QTPVVPDKIMPSKLHWRALPAY---------------------------------QL-QETVWQDAQAE-
Dd FORG               NKPVINPSSKMKPLYWKRIILPPS-------------------------------NR-NESIWDQVLEP-
Dd FORC               TKSPITPSKRMKPLHWTRILNSQF-------------------------------EG-KKTIWNSYLPE-
Md FHOD1              DGPILPPKRKTVKLFWRELKLGQGLKGRGR-------------------------FGPNPTLWASLEPV-
Md FHOD3              GQPAFTKKKKTIRLFWNEVRPFEWQCKNK--------------------------RC-REFLWSKLEPI-
Cg LOC105331928       PGANLKKVKKTIKLHWKTVQPEAPHPS----------------------------TK-GETIWKDVINV-
Aqu 1.225180          PGLPGKSKKEVKQLRWRKQNIHVPST-----------------------------KK-YGSFWKGLETV-
Md FMN2               RKQAIEPCRPMKPLYWTRIQLHNRRD-----------------------------SS-TSLIWEKIEEP-
Md FMN1               RKPAIEPSCPMKPLYWTRIQISGGSQ-----------------------------ST-TPTLWDSLEEP-
Cg LOC105332220       LKPIIQTKSPMKPLFWQRIQVHQIKSKS---------------------------KD-MRLVWEEIDEA-
Cg LOC105320770       NKPLVRPTVRMKALDWNRIILQRPGDEPDRN------------------------PT-TSTIWHSMLEP-
Aq LOC105316931       TLLRSPKGPSFKPLFWKKVVP----------------------------------SS-NKTIWQQVSEQ-
Mb MONBRDRAFT_6002    RKPVIQPEKKMRPLFWNRILLDPAMLATASTPMPPAPVLGEASNVKPDSTMVEANED-DGCLWVKLEET-
Mb MONBRDRAFT_26231   YKPAVEPSGPCKRLAWNKLNAR---------------------------------QI-ERSIWAVIDGQ-
Aqu 1.220931          MARSYTPSKSMKKLNWQKIPQHLA-------------------------------TR-SGTLWEVSTNL-
Aqu 1.222130          IARAHKPAKQMKKVNWEKLNRNTA-------------------------------VK-TGTLWHHSASS-
Cg LOC105336275       TMWTPTPKHKMKTFNWTKVPSHTI-------------------------------SS-HENVWKEILDM-
Cg LOC105346839       PISTPEPHCKLRHITWNKIPNVA--------------------------------FH-KESVWGDVLKM-
Cg LOC105346870       APTSPKPKIKMKVVNWTKVPPRTI-------------------------------SS-FENVWKEVENL-
Md INF2               HRKVNPPTLRMKKLNWQKLPSNVV-------------------------------RD-SHSMWASVSSL-
Dd FORA               RKEVPVPALKMKGLQWVSLNDK---------------------------------KI-QGTIFSKFNLD-
Aqu LOC105315748      KARQMKPSVKMKRVNWKKVPEKVA-------------------------------RD-SKALWHIEDSI-
Md FHDC1              GHGHLSKKKKMRNFFWKTIPEEQV-------------------------------RG-KTNIWTIAERQ-
Cg LOC105346876       RPPLPPPSKKMKNVPWVKIADETID------------------------------RY-KGCLWALSAEM-
Dd FORJ               KVKEEQPSVPMKQLFWSKVPVA---------------------------------KT-KKTIWENKSDK-
Cg LOC105327750       ----------MRTLQWSKISASKVM------------------------------SG-KPNIWQSVGKR-
Dd FORB               PKKSSVPSVKMVGLQWKKVNNN---------------------------------VI-ENSIWMNVKDY-
Dd FORD               QLCSRPPSIKMKSYQWTRYRTR---------------------------------NV-TNTFWKNVNLT-
Dd FORE               PPKVPKPSHPLKAYQWVKLAPV---------------------------------KV-NDSLFDKLGPM-
Dd FORF               KFTVSKPTTKVKQFQWTKIPNK---------------------------------KL-GETIFTNLGTI-
Dd FORH               AKPIIKPSVKMRNFNWITIPAL---------------------------------KV-QGTFWDKLDET-
Dd FORI               GGQLTPLQKKMRQLHWNAIPRE---------------------------------KL-KETFWDNLSPV-

                      ---------+---------+---------+---------+---------+---------+---------+
                               80        90        100       110       120       130       140
                      ---------+---------+---------+---------+---------+---------+---------+
Md DIAPH2             ----------------KFENPDLFAKLALTFATQMKV--------------------KKNIDVSEEKKVA
Md DIAPH1             ----------------RFEDNELFAKLTLTFSAQTKT-----------------SKAKKDQEGGEEKKSV
Md DIAPH3             ----------------KYENTDLLCKLENTFCCQRKE---------------------KKEEEDFAEKRT
Cg LOC105331485       ----------------KFEDQNLFEGLLENFAVATKE----------------------KKKDMNQQEVE
Cg LOC105340901       ----------------RFEDDFIFQSLVENFSVKKPV---------------------KKDAQVEVANEK
Aqu1.221683           ----------------QFESLELFQDIEKTFGTGKAR-----------------------GVEVSAGPKL
Md LOC100617300       ------------SDYDKLNDMVKYLDLELHFGTQKPA--------------------------KPTLAPE
Cg LOC105334784       ----------------DLDDVIKYLELENHFSVQNKK-------------------------------TK
Aqu 1.225685          ------------------EEVLKYSELDDQFSSQTPK-----------------------------RAAN
Mb MONBRDRAFT_24127   -----------------VDKQLPFDRLEELFAVNNRR-----------------------GAGKPEKTVT
Spu SPPG_03524        TKLDDNEEPNSSDLEKIAEKLGVFREAETLFALKSGK-------------------MRNTAGGDVDGSVP
Spu SPPG_03515        ----------AYRGPVIKEVFFDEKELVELFAKEEAP------------------------PRPKPQPKK
Spu SPPG_01270        -------------GVHKKLKDDVYKEFEDLFAAKESK-------------------LGKSDKEAGMAGSH
Md DAAM1              ----------------KVFKNLDLEDLERTFSAYQRQ-----------QDFFINSNSKQKETDAIDDTLS
Md DAAM2              ----------------RVFQVLDLEDLEKMFSAYQRH---------------------QKEMGSTEDLYL
Cg LOC105341767       ----------------KLYKQLDLEDFEHTFSAYQKQ---------------------QNNDGEDTEGST
Mb MONBRDRAFT_8965    ----------------PVYQSLDLPAFEEMFAAAQPL---------------------SSTQDGDKGGGK
Aqu 1.221952_1.201856 ----------------DVYKEINVDDLEKTFKQMPRE-------------------------RLGSLSAG
Md FMNL2              ----------------RILEDLNVDEFEEIFKTKAQG---------------------PAIDLTSSKQKI
Md FMNL1              ----------------KVLQELDMSDFEEQFKTKSQG---------------------PSLDLNALKVKT
Cg LOC105326194       ----------------KLLNVIDFFQFEEVFKLGAGL----------------------IGTDDVKGETM
Aqu1.227499           ----------------KILNSLDFSSFEEKFKLVSGG-------LSGTTVRTKGSPSSQAKGAVTSSLGG
Mb MONBRDRAFT_34498   ----------------KVLDEVDFSSFTEAFRLDTQG---------------GDGASRDSHANNVVTTLR
Cg LOC105322386       ----------------RVLQEIELFELEESFKIGQEQ------------------------KQDCPKPLR
Aqu 1.229339          ----------------HVIEEIDFSEFETLFQVPRFK----------------------------SKEVK
Mb MONBRDRAFT_31999   ----------------AILATFDFAEFESAFRVKEGK------------------------GIDELRKKA
Mb MONBRDRAFT_29277   -----------------GDHKVDQDRIEELFAADETK------------------------------VIK
Md LOC103097295       ------------------KRKIDVTRLYDQFHTLNTP-----------------------------VMLN
Aq LOC100641843       ----------------DKTNSLDLPKLETMFCKTERN---------------------------------
Cg LOC105340863       ------------------KNDINKDLIMEHFSIVEEN---------------------------QPTKTA
Spu SPPG_06650        ------------VGVGEDGVQLDVQRFEGLFCIVPGT----------------------DRDNPSKTKPK
Mb MONBRDRAFT_25412   --------------AHQDAIQVDVEAFESLFCQTAEE-----------------HAAGLERERERKAKAA
Dd FORG               --------------------TFDSKDFENLFCAKKKA------------------VDSSLSTNPSSTTGK
Dd FORC               -------------------VTFEEELFVDLFSLYTER-----------IVSFSGSPVGSGTSISGGGPIK
Md FHOD1              --------------------TLDTAKLEHLFETRAKE-------------------------VMSNKK-A
Md FHOD3              --------------------KVDTSKLEHLFESKSKE-------------------------LSVTKKTA
Cg LOC105331928       --------------------KVDPDKLEHLFETRSSE------------------------INKKDVRQE
Aqu 1.225180          --------------------EVPQAKFLELFTQVEQI---------------------------KKADSG
Md FMN2               --------------------SIDCHEFEELFSKTAVK---------------------ERKKPISDTITK
Md FMN1               -------------------DIQDPSEFEYLFSKDTIQ---------------------QKKKPLSESFEK
Cg LOC105332220       --------------------TIDMDEVDKLFCKPPSE----------------------ASQKASKTRAK
Cg LOC105320770       --------------------KIDNEEVERLFRQQDGT------------------TSNGVSLYSDVIAQR
Aq LOC105316931       ----------------QKHVNFNEEVFQKLFQKKADP--------------------------TVRRSRS
Mb MONBRDRAFT_6002    --------------------PFDTNEFEATFSQKPSA-------------------TRKTQEAEDNGQQG
Mb MONBRDRAFT_26231   ---------------SDMRLDLHYSELQDEFKAKEAK------------------------SLNRTTTNK
Aqu 1.220931          --------------SLQPKVNIKFDELEELFARKGVM-----------------------NQRSMDTTTP
Aqu 1.222130          -------------PDIAPKIKVLTHEVEELFSRQEVV-------------------KKKKGGDEPDGGAE
Cg LOC105336275       ----------------QDHISVKYEALEQLFCQKQIM-------------------------KAKENEKK
Cg LOC105346839       ----------------TDKIKVDYSELERLFADKERV-----------SVKQELQVDQKKTLMKRLSSSN
Cg LOC105346870       --------------PEAERIAVDYETLEKLFCRKLIA---------------------------KAQNKP
Md INF2               ---------------SNETMEPDYSSIEQRFCFPITK-----------------------PKEKE-AAP-
Dd FORA               ---------------TSKDINLDYKDIEGVFAAKVIE----------------------------KKEST
Aqu LOC105315748      --------------KFPFDVDIIKESVEKFFHNEFKT------------------------------ITL
Md FHDC1              ----------------SQKYQIDTKTIEELFGQQEDT-------------------KSFVSRRGGTLNAS
Cg LOC105346876       -----------------KGAAPDFGQLEAMFHQGEHQ---------------------------------
Dd FORJ               -------------------FELDKIQIEQLFCQKKPA-----------------------NGKGSPKDGI
Cg LOC105327750       --------------LNGLAKEMDFNQMEDLFSISAPP-------------------DNSEKVIGGNLSER
Dd FORB               ------------------NLNDQFKQLEELFQVKKPT----------ATTPTAPVGGASNVAVGGGSGSK
Dd FORD               ----------------KYNDCLPHEQIEGLFGAAIFE-----------------------------KKEK
Dd FORE               -----------------NDINLPWNQIEEEFAAKVIV----------------------------REKKA
Dd FORF               -----------------KTDWLNVGEIENLFFAPEAN--------------------SQKKLEASDKKST
Dd FORH               ----------------SFIQSLDKVELESLFSAKAPT---------------------------VKVESK
Dd FORI               -----------------KGNDNDQTLVESWFSLSPMAKEKMSKENLNNSNNNNNNNSNNNGEEQSLSDSG

                      ---------+---------+---------+---------+---------+---------+---------+
                               150       160       170       180       190       200       210
                      ---------+---------+---------+---------+---------+---------+---------+
Md DIAPH2             PKKKVKELRILDGKTAQNLSIFLGSYR---MSYEDIK-NIILEVNEDM---LSESLIHNLVK-NLPEQKE
Md DIAPH1             QKKKVKELKVLDSKTAQNLSIFLGSFR---MPYQEIK-TVILEVNETV---LTESMVQNLIK-QMPEPEQ
Md DIAPH3             IKKRIKELKILDSKIAQNLSIFLGSFR---VPYEEIK-IMILEVDETQ---LAESMIQNLIK-HLPDQEQ
Cg LOC105331485       IKKKAKELKVLDPKSAQNLSILLGSIK---VPFSEIK-RRILEVDEEN---LNTAIIEQLLR-YMPEPEQ
Cg LOC105340901       KGKKVKDLRVLDPKSAMNLSMLLGSLK---TPYKEIR-RRILEVDAEH---LTTGMLEQLIK-YLPEPEH
Aqu1.221683           KLPKIKELKVLDAKSAQNISLLLGNLR---MPYKDVR-DLVLSVDDK----ITEQMLEQLLK-YMPKKEE
Md LOC100617300       PFKKKDVVEILSHKKAYNTSILIAHLK---LSPPELR-QILMNMDSER---LEPSHLKQLLL-YAPDTEE
Cg LOC105334784       VPEKRNEIYILNPKKAYNISILLGHLR---LSVEDMK-QALYEMDEEI---LTPELLKQLVA-FAPSKSE
Aqu 1.225685          STKSIDQLKVLDPRKAYNISILLGHLR---VSYDDVR-RAVFSCNTHL---LSIERLQQMEK-YAPDKKE
Mb MONBRDRAFT_24127   AEPKVQIMSCLDAKKAQSVSITMASAR---LNADQLR-DALLVLDTDI---LSETTASTLNA-AMPDNNE
Spu SPPG_03524        NTPIVQHVELIDGKKAQNIMIFLAKLK--KYNLEELR-DAILGADQTI---ITETVAKHMIE-HLPTRDE
Spu SPPG_03515        EAAVKKVITLIDSRRAQNIAIMLGGLR---LQYPEIR-NAIIEIDDSI---LSVERLHALRM-WAPTDEE
Spu SPPG_01270        ESVAAKEISFLDGKRSQGCNIVLKAIK---LDAQTIK-RAINTVDTKT---LNRDALNELMK-FIPQDEE
Md DAAM1              SRHKVKELSVIDGRRAQNCNILLSRLK---LSNDEIK-RAILTMDEQED--LPKDMLEQLLK-FVPEKSD
Md DAAM2              TTRKVKELSVIDGRRAQNCIILLSKLK---LSNEEIR-RAVLKMDEEED--LAKDMLEQLLK-FIPEKSD
Cg LOC105341767       KSKANKELSVIDGRRAQNCTILLSKLK---MTNQEVI-TAILTMDSKED--LPKDMLEQLLK-FVPTSEE
Mb MONBRDRAFT_8965    EERKPKEISLVDGRRAQNCSILLTRLK---MSPQALR-HVVMSMDAEQR--ISTDLVEQMLK-YIPTSEE
Aqu 1.221952_1.201856 RVDKLREKTFINNKRAQNCSILLTRLK---MSDTEIR-HTVLTMDPTNK--LDKDMVEQLLK-YVPTKEE
Md FMNL2              TQKGSNKVTLLEANRAKNLAITLRKAG---KTADEIC-KAIHIFDLKT---LPVDFVECLMR-FLPTENE
Md FMNL1              TQKAPSKVTLIEANRAKNLAITLRKGN---LSTDRIC-EAIETYDLQA---LSLDFLELLTR-FLPTEYE
Cg LOC105326194       KKKKAESVSLMEPNRLRNVAITRRKLV---LNNDEVC-RAINFIDLKT---LSLDMTDILLT-ILPNEAE
Aqu1.227499           AAGRSLEASLLEPKRLQNVAIARRKVS---APTDTIK-QQIYGMDLEL---FSVEMAEILIK-VLPNDDE
Mb MONBRDRAFT_34498   RKATHGPDTVLDLNRARNLAIAQRRVG---TDVDAVI-AGINRLDLKV---VTAEKAELLRSEYMASDEE
Cg LOC105322386       EKSRKSKIRFMEPSRAKNLSILQKKIG---RSPLVIK-EYIEEYDVDA---LLSDNAELLLK-FIPTETE
Aqu 1.229339          TQPVKKQVELFDSKRTRGILFAKRRVR---KEPEVIS-EMISNVDLDG---LITEHCELLIS-IVPQESE
Mb MONBRDRAFT_31999   GKRHQESITVLEANRAHNCVITTRRVG---MSSEDLR-ATVLSTDLTL---LPAEHAELLLN-YVPSPEE
Mb MONBRDRAFT_29277   KKKTEQPKTLLDAKRGQNLGIFMRGFK-IPLHDLDVR-LNILPPSEDC---LTVEYIVALRK-LAPTPEE
Md LOC103097295       NDLLGKQHLLLDHKVAHNFSIFLRHFH-FKPKELQGR-LYVLQEETGG---LAYEHIITLRR-YVPTIKD
Aq LOC100641843       -----------EAQVAAKQGIFLAGFQ----IHNDTI-ERELNKIEGG---LETEHIVALKR-FQPSVED
Cg LOC105340863       EQTFAGTKLLLDATRARNLGIILTGLK--AEGARHIR-EVINSVTEDEF--FPAEKLTTIRR-YQPTSDD
Spu SPPG_06650        MVQRAQFTNLLDLRRANNVSIGLSRFTRRGLGTLEIV-QAVRTMDVET---LSADDLTMVQK-LLPTPEE
Mb MONBRDRAFT_25412   ALKKQSSLNILDSNRSRNVSIVLRRFL-KFVFTVDAL-LESILTLDAE---WTADELEMFKK-ALPKPEE
Dd FORG               EGEKVKLVSLVDIKKSNSIAFMLAKIP----TAEGLK-KAIDTVDNSI---LGKEIIKTLIT-NVPTEQD
Dd FORC               SKPIQKVISVLSQKRSNAIIVMCGKLP----SDDILI-RAIRNLDSNK---LSLDGVSSIISANFPTSEE
Md FHOD1              AEGRRTMTTVLDPKRSNAINIGLTALP----PVHVIK-AALLGFDEFA---VSKDGIEKLLM-MMPTEEE
Md FHOD3              ADGKRQEIIVLDSKRSNAINIGLTVLP----PPRTIK-IAILNFDEYA---LNKEGIEKILT-MIPTEEE
Cg LOC105331928       T-TGKKEITVLDAKRSNAINIGLTVLP----PPRTIK-AAILKMDNAI---MNREGIEKILTGMIPTAEE
Aqu 1.225180          ELKKEKCITVLSNTRAQNIQIEVKRLP----AARHIR-NAILNMDKMF---FNKEMIEKLLK-LMPTEEE
Md FMN2               -TKTKQVVKLLSNKRSQAVGILMSSLH---LDMKDIQ-HAVVNLDNSV---VDLETLQALYE-NRAQSDE
Md FMN1               KTKVKKIVKLLDGKRSQTVGILISSLH---LEMKDIQ-QAIFNVDDSV---VDLETLEALYE-NRAQKDE
Cg LOC105332220       -SPAKQVAKVLSPKRSQLVGILLSSLR---VDVSDIE-HAILSCDSSC---IDMERLKAIYD-NRADDEE
Cg LOC105320770       GKTKHQLVTILEREKSGRLAFTMKALP---HPVSRLT-HAITSLEVSP---INTDRFAELME-LFGAGSD
Aq LOC105316931       LSPGRSPCRVLNDKRFQALQILMKNIS--LDEVYKIM-ESCKNLKKCS---LDIDTLARVTN-MITSNEL
Mb MONBRDRAFT_6002    KPKAARTFTALDGKRAQAVGILRGSIK---LDPAAIG-SALYAMDENQ---CKLEKIKSLYE-NRATAEE
Mb MONBRDRAFT_26231   ESTEPAKISLLDSKRSLAINIILQTIH---IDQAKLF-DELKNGDGNSSV-LDEPVVRGLHK-TLPTPEE
Aqu 1.220931          LKPSPSVVSLLDTKASLNVSIFLKQFK---LDNTSIV-DIIKDGQYTK---ISIEQLNALAK-LLPSKTT
Aqu 1.222130          GAKKQTVINLLDQKTSLNINIFLKQFK---MPNAQLV-GYISDGDNSK---ISIDQLKALLK-LLPDKNL
Cg LOC105336275       KVKPPSEILLLDTKRSMNVNIFLKQFK---CSHSEII-SMIESGDMNT---IGSERLRGLQK-ILPETDE
Cg LOC105346839       EAGQRFNVTLLDPKKSMNVNIFLKQFR---KSIEVII-DLLRAGDPRA---FGVEKLKGLSK-VLPQTDE
Cg LOC105346870       KVKPPKEILLLDPKRSMNTNIFLKQFK---ESHSEIV-AMIKEGDIDK---IGPERLRGLQK-ILPVEDE
Md INF2               VKKEPKEITFLDAKKSLNLNIFLKQFK---CPNEEIT-DMIRRGDRTR---FDVEVLKQLLK-LLPEKHE
Dd FORA               APKKTGPVSIIDPKTSQNLSIFLSQFK--GKSYDDIC-GAISKGDETV---FQPNHIDALIG-FLPSEDD
Aqu LOC105315748      EEKDGPKQVELDQQTQMNVSIILNDFK--SISTILIC-EMIEVGLSHPQQKLAAHHFDTIEK-ALTKKEA
Md FHDC1              FKEAKEEVSVLDAKRCMNIGIFLKQFK---KSPQSIV-EDIHQGNGEH---YGSETLREFLK-LLPESEE
Cg LOC105346876       -YEEVNEIVLLNSTTRQNINLFLSRME---IGPEKLI-ESLEKGNPEV---ISLPTLQYLMK-VLPDAEE
Dd FORJ               EKEKEEKLELLDPRRSYAVSILISKYK---LTPIWVI-DCLTSMDDKK---LSKDMVRVLLH-IVATNEE
Cg LOC105327750       RKREMTEINLLEGKRSLNINISLRQFR---MSNEEII-QLLREGPSEK---IGAEKLRGLLK-IMPYSDE
Dd FORB               SIVSTPTISILDPKRSQAIMIMLSRFK---ISFPDLS-KAITNLDESK---LNLEDAKSLLK-FVPSSEE
Dd FORD               ELKKGSEVTVIDTKRAQNIGILLSRFK---NVTHDAIYDAIYSLDESI---LDLETINQFIK-YIPSKEE
Dd FORE               IVKPKGPTQVIDPKLGQNISIFLSQFK---GVEPKQLITYIQSMDESK---MSRDQVKQISK-LLPSRED
Dd FORF               SSTKPGTVSVIDPKKSQNLAIYLSKFK---CPLEEIK-TALYTLDEDI---FTMESLKALEQ-YLPTDED
Dd FORH               QLTRKVVVTVIDMKKANNCAIMLQHFK---IPNEQLK-KMQIMLDEKH---FSQENAIYLLQ-FAPTKED
Dd FORI               NTIVISKIIILDLRRSNNICILLSQFK---LSYGAIK-EAILCFEDGK---LSVEQLIALDA-MLPISEE

                      ---------+---------+---------+---------+---------+---------+---------+
                               220       230       240       250       260       270       280
                      ---------+---------+---------+---------+---------+---------+---------+
Md DIAPH2             L-STLAQL--------KNEYDDLCEPEQFGVVM----------------SSVKMLRPRLHSILFKLTFEE
Md DIAPH1             L-KMLSEL--------KDEYDDLAESEQFGVVM----------------GAVPRLRPRLNAILFKLQFNE
Md DIAPH3             L-NSLSKL--------KNEYNNLCEPEQFAVVM----------------STVKRLRPRLSAILFKLQFEE
Cg LOC105331485       M-KQIASL--------KDQYQDLADPEQFAVEM----------------SSIKRIHPRLKSMLFKMSFPE
Cg LOC105340901       I-KELGAL--------KEEYDDLAEAEQFIATI----------------SDIKRIKPRLQSILFKMTFSE
Aqu1.221683           V-EQLSTF--------RSKIQDLSEAEQFIVVM----------------SDVKRLEERLECMLFKVRFSE
Md LOC100617300       E-KRYQGY--------RDTPSQLSEPDQFVLQM----------------LSVPEYKTRLRSLYFKTTLQE
Cg LOC105334784       M-ERFNSF--------DGDLDELSKPDLFAYEM----------------SRVPGYEQRLKALLFKGNFNE
Aqu 1.225685          C-SEYKEY--------YEDMSKLGPADQFSCIN----------------GPPHQYLAINSQCRKTGQQDQ
Mb MONBRDRAFT_24127   L-EALKAAA-------DNDSSKIHPADQYWIRV----------------MDLPQLQSRFRLVMLLHSFKD
Spu SPPG_03524        I-AVLKDY--------REEGRPLRQAEAFLKEL----------------LKIDRYEERLRALQFSGGFPE
Spu SPPG_03515        C-DIVRGY--------EGDIEDLGNAEKYIREV----------------MDIPRLAYRLESMRFRKRFAE
Spu SPPG_01270        L-RMMQEY--------ADQKDSLASAERFLYEV----------------SEITLYESKLKALHFKTSFSE
Md DAAM1              I-DLLEEH--------KHELDRMAKADRFLFEM----------------SRINHYQQRLQSLYFKKKFAE
Md DAAM2              V-DLLEEH--------KHEIDRMARADRFLYEM----------------SRIDHYQQRLQALFFKKKFQE
Cg LOC105341767       T-QMLMEY--------SKEIDSMARADRFLYEA----------------SRINHYEGRLSALCFKKKFPE
Mb MONBRDRAFT_8965    I-AQLTPF--------QDKAFMFAQADRFLWEM----------------HRVPRYEQRLKCLAYIRRYHE
Aqu 1.221952_1.201856 I-ETLREN--------LSEFDSFSRADKFMLEM----------------SNVPRYDKRLKALSFTKTFND
Md FMNL2              V-KVLRLYERE-----RKPLENLSDEDRFMMQF----------------SKIERLMQKMTIMAFIGNFSE
Md FMNL1              L-SLIGRYEKE-----QKPVEELSDEDRFMLRF----------------SRIPRLSERMATLAFLGNFPD
Cg LOC105326194       M-KAYKQYEKE-----RRPLDRLSDEDRFMLQL----------------SKIERLSQKLHIMSFIGNFNE
Aqu1.227499           V-KKFQEYLKD-----KKDPKLLPPDDKFLFDL----------------YNIERLKPRLQVIIFMGNLDD
Mb MONBRDRAFT_34498   M-SMLTER--------HDSGKPMAEVDVFLYHL----------------NRVPRLRQKLMLLSYLDSCDE
Cg LOC105322386       M-RTIMEL--------DFQLEDLDEAEQMLVQL----------------MSIARLEDRLRLMIFMDSFPR
Aqu 1.229339          R-ETLAKN--------ASDYETFGEAEQFLYQL----------------AKIPRLEERLGVMSFMGGFDE
Mb MONBRDRAFT_31999   V-AALEKH--------THHRERLAEAERFMLET----------------LNVDRFESRLRVMAYIGYFDE
Mb MONBRDRAFT_29277   F-ESYKRY--------PGDKSQLSDIDQFLLKL----------------MEIPNLKPRLDLLLTIHEFPL
Md LOC103097295       I-EMYQSY--------QGSPSELHLVDQFMLEM----------------CKIPHLGQRLELLLMIREFPG
Aq LOC100641843       K-EMYKNY--------KGDKTSLQSTDQFLIKL----------------CNIELLDTRLDLLFTITEFPA
Cg LOC105340863       I-ELFKLY--------SDKKSTLDPVDRFMCEL----------------CEIEYIGTRLDLILLLWDFPR
Spu SPPG_06650        R-LMLHTHLSSPP---KPDAPPLAPAEQFMIEM----------------MQTPDITEMVTASLLNASADH
Mb MONBRDRAFT_25412   I-ELLRLF--------KGDPSELPEPERFHMAV---------------LERNVDMAAMVDAFMVRLEFFE
Dd FORG               Y-QLIKGS--------EIHESKLDKPERWILEI----------------YGFPMMKERLVAWLFQLEYQE
Dd FORC               L-ASIHEL--------HSNEVILDKPERWCLMI----------------DGFPMIKHRLRCWEFMLKIED
Md FHOD1              K-QKIQEAQL------ANPGIPLGPAENFLLTL----------------ASIGGLAARLQLWAFKLDYDT
Md FHOD3              K-QKIQEAQM------ANPDLPLGSAEQFLLTL----------------SSISELSARLQLWAFKMDYEV
Cg LOC105331928       K-TNILEAQM------ANPDIPLGTAEQFLLTL----------------SSISELHARLSLWLFKLDYET
Aqu 1.225180          R-TQIQEKHA------ERPDLPLGIAEDFLYTL----------------SSVSELEARLSLWKFEYAFQS
Md FMN2               L-EKIEKHGRSCKE--KENAKSLDKPEQFLYEL----------------SLIPNFSERVFCILFQSTFSE
Md FMN1               L-IKIRKHYETSK---EEELKLLDKPEQFLYEL----------------AQIPNFAERAQCIIFRSVFSE
Cg LOC105332220       M-KKLKKHVD------KNPDVMLDKPDQFLFEL----------------NQVPDFAERIFCLLFQESFQE
Cg LOC105320770       V-DKINAYVK------RKGPGNLDHPEYLLYEL----------------SKMEHFRERVDFLRFRYRAQW
Aq LOC105316931       K--KLR----------SCPADCLEQPERFLLKL----------------FAIENFYEKVTCLQHHSHFQE
Mb MONBRDRAFT_6002    L-DLIKSHINGP----DAEKVPLAPADEFLLRV----------------SEIDHFALRAECWLFRANFAE
Mb MONBRDRAFT_26231   Q-AALQSY--------DGDVAQLAPAEQYLIQLIKASLKDVWLMLTDVSSAIPDFQLHIEARILMFDIED
Aqu 1.220931          V-ELLKSF--------DGQRSLLGTPEDFFLQL----------------LQVKSYTLRIEAMKVRLEYSE
Aqu 1.222130          V-DQLKSF--------NGDKSLLGAGEDFFMRL----------IALKQLANQVIYPVRIEAMQIKLEFAD
Cg LOC105336275       V-NLVKGF--------EGDKEKLGNAEKFFSVF----------------IQLPAFKIRIDGLVLKDEFRL
Cg LOC105346839       I-ELIQHY--------DGSIGKLGEAEKFYHYL----------------IQLPNFQFRIEAMILKGDFNA
Cg LOC105346870       V-TMLKEF--------DGDKEKLGNAEKFYVEL----------------IQLQAFDTRINGLVLKDEFKQ
Md INF2               M-ENLKSF--------QEEKAKLASADQFYLLL----------------LNVPSYQLRIECMLLCEETVI
Dd FORA               I-NNINEFLRE-----EKDITKLGPPEQFSMKI----------------HSVPQVKARLQAMKFKYAYES
Aqu LOC105315748      --QTLSEF--------DGEEESLGKSERFIYRI----------------SQIPWCLFRVKVMKFQLTFDE
Md FHDC1              V-KKLKTF--------SGDAAKLSLADSFIYLL----------------IQVPNYSLRIEAMVLKKEFLP
Cg LOC105346876       I-RMLQKY--------EGRRLQLGMPEQFVLLL----------------ADIPDYLVLIEGHLTKAESTA
Dd FORJ               E-EQFKKY--------EGDKSQLSDVDQFIIET----------------LKVPKIRQRLECIEYKIQFES
Cg LOC105327750       I-ELLRSY--------EGDREKLGSAEKFMLCL----------------MDLPHYRIRIEGMLIKEEFTN
Dd FORB               I-ELLK----------EEDPSCFGKPEQFLWEL----------------SKINRISEKLECFIFKQKLST
Dd FORD               I-DCIIAFKQQQEQLPEEERMKLGKSEIFIDKI----------------STIPRLEQRIQALHFKLNFPD
Dd FORE               L-AALKEFLQ------AEDRSKLSIADQYCIDI----------------GAFPFASEKISMFLLKSELKS
Dd FORF               M-EAIKDYLKK-----DGELKMLTKAEHFLLEM----------------DSVSSLAERVKSFYLKILFPD
Dd FORH               I-EAIKEY--------QGDQMQLGAAEQYMLTV----------------MDIPKLDSRLKAFIFKQKFEG
Dd FORI               EYQSLSSAN-------YQSIEQLGNAERFLIEM----------------MSIQHLQQRVQTYLFKLEVCS

                      ---------+---------+---------+---------+---------+---------+---------+
                               290       300       310       320       330       340       350
                      ---------+---------+---------+---------+---------+---------+---------+
Md DIAPH2             HVNNIKPGIMAVTLACEETKKSES---FNRLLELVLLVGNYMN---SGS-RNAQSLGFNINF--------
Md DIAPH1             QVENIKPEIVSVTAACEEVRKSEN---FSSLLEITLLVGNFMN---AGS-RNAGAFGFNISF--------
Md DIAPH3             QVNSLKPDILAVSAACEEIKKSKS---FSKLLELVLLMGNYMN---AGS-RNAQTFGFNLSS--------
Cg LOC105331485       MVQDIKPDLVAAKEALEEIKTSSK---FANVLELILLMGNILN---TGS-RNAQSIGFDISF--------
Cg LOC105340901       VVDGIKPDLMAATVALEEIKTNTK---FARILELILLVGNYLN---SGS-RNAQSLGFDISF--------
Aqu1.221683           ELEELKPMVNSVTQACREVKNSKK---FSQLLELVLLMGNYMN---TGS-RNAQSFGFDLSY--------
Md LOC100617300       KTEEIKGSYECVHQASLELKNSKK---LAKILEFVLAMGNYLN---NGQPKTNKTTGFKINF--------
Cg LOC105334784       KITEMKENLQHIRKASKELRHSRK---LAKLLELILAMGNYMN---KGNQRVGEAIGFKISF--------
Aqu 1.225685          ALTYPHNDLNSIILASQELCENRK---LKKIFELVLSIGNYMN-------VGYKAEGFRIHF--------
Mb MONBRDRAFT_24127   QVEEIREPAQRLLRGSKLLRHNQS---FQHLLDVVLAFGNYMN----ASNNAPWADGFQLTF--------
Spu SPPG_03524        RHAAIEQDISVCSSALTALQTSEA---WTGLLEFILTIGNYLN----SGSFIGQVHGFRIGS--------
Spu SPPG_03515        EVEEVVPDMETVLLACEQLKNSKR---LRKLLETVLVVGNYLN----GTSFRGDAHGFKLEA--------
Spu SPPG_01270        LQDDAEALIAWLTSASEEVVSSKK---FKELLQIILALGNYMN-----TGQRGGAYGFKLNS--------
Md DAAM1              RVAEVKPKVEAIRIGSEEVLKSTA---LRQLLEVVLAFGNYMN-----KGQRGNAFGFKLSS--------
Md DAAM2              RLAETKPKVEALLLASRELTRSRQ---LKRLLEVVLAIGNYMN-----KGQRGGAYGFRVSS--------
Cg LOC105341767       KMSDIRPKVEAIKGASSELMKSRN---LRQILEIILALGNFMN-----RGQRGNASGFRISS--------
Mb MONBRDRAFT_8965    RIDSLQPEIEAVQQASQQVVASKG---LESILALWLALGNYMN-----RGARGKAHAFKLDS--------
Aqu 1.221952_1.201856 RITEIRPAIEDITSSCHELLMSDK---LRKLLEVILAFGNIMN-----RGLRGNAFGFKLSS--------
Md FMNL2              SIQMLTPQLHAIIAASVSIKSSQK---LKKILEIILALGNYMN-----SSKRGAVYGFKLQS--------
Md FMNL1              TAQMLMPQLNAIIAASMSIKSSDK---LRNILEIVLAFGNYMN-----SSKRGAAYGFRLQS--------
Cg LOC105326194       NVHHLAPQVNAIIAASMSLRSSTK---VRKILEIILAIGNYMN-----SAKRGAVYGFKLQS--------
Aqu1.227499           DLQLAAPQIDAVIAASKSVLNSEN---FKKIVEVILAFGNYIN-----SSKRGGVYGFKFQS--------
Mb MONBRDRAFT_34498   VLHSLSPAANKLETASRSLVESQR---LRQLLSIVLAFGNYMN-----SQRRGGAYGFKLSV--------
Cg LOC105322386       VADTLLPPIADLMKKSTCLLRCTK---LQKIFEIILAVGNFIN------GNRKQACGFRVSS--------
Aqu 1.229339          ILLQTQPRIDAVLNASLSIHRSSR---LKKVFEVILAFGNYMN-----SSKRGTATGFKLAS--------
Mb MONBRDRAFT_31999   VVLQAMPQIEAVLAASQALQHSTA---FKKLLEIILAFGNYMN-----SAKRGPAYGFKIET--------
Mb MONBRDRAFT_29277   QFEELSPEISLTLNACKQLNGSNK---FKDVLWHILSIGNYIN----GSTPKGGAHGFMLKS--------
Md LOC103097295       YVKDLQPLLNQKIQACQQLKASQM---FVAILEYLLAIGNYLN----EKAGKEKARGFRLSS--------
Aq LOC100641843       EFDSFRPILTLACSACKVLNESKS---FISVMEYVLAMGNYIN----ANTKKGGAYGFKLSS--------
Cg LOC105340863       QLRCTHESLEELSQACSDLKTNTY---LVQLMEYILAVGNVMN-------SSHKTHGFPLTS--------
Spu SPPG_06650        EVTEIVSKLDKCITVCEEIKTSEK---LKVLLRSVLELGNLTN--YEYSNGARGGAGFRPWMGKEARALG
Mb MONBRDRAFT_25412   RHDAVASGLATLETACSCLQASTN---LRVVLKLALDLGNLTNYSYAHPSQRRLAHGISTES--------
Dd FORG               MYNNIIQILEKLQNAIKDTKSSDS---LKKILGIVLVLGNYMN----GGSGRGQADGFTLEI--------
Dd FORC               SLKSIIESIDTVLLACKELRTSIT---INCLFSLLLQLGNYLN---GGHLYRGQSDGFNLES--------
Md FHOD1              MEREIAEPLFDLKQGMEQLAQNPT---FRCILATLLAVGNFLN--------NTKSCGFELSY--------
Md FHOD3              IEKEVAEPLLDLKEGIDQLENNKT---LGFILSTLLAIGNFLN--------GSNAKAFELSY--------
Cg LOC105331928       IESEISEPLCDLKKGVDELKKNKT---FKCILSVILTIGNFLN--------GAQARGFSIEY--------
Aqu 1.225180          SEEEIAESLMDLKGAVEEIRTSNT---LKLVVGALLSIGNVLN--------GQKVEAFELDY--------
Md FMN2               SICSIRRKLELLQKLCETLKNGSG---VMQVLGLVLAFGNYMN---GGNKTRGQADGFGLDI--------
Md FMN1               GITSVHRKVEIITRASKGLLDMKS---VKDILALILAFGNYMN---GGNRTRGQADGYSLEI--------
Cg LOC105332220       SISVIDNKLNNLKMTSEMLNNGKS---VRDILGIVLAIGNYMN---GGNRSRGQADGFGIEI--------
Cg LOC105320770       QLFEMDQQLRELHTACDEITNSLS---LKNLLETLLAVGNYLN----GSSQNGQADGFSINI--------
Aq LOC105316931       NFQPLRQQIHTLDSAYKLLCRPHDK--LCQVLALVLLLGNKMN---ADSSSRSNALGFKLDI--------
Mb MONBRDRAFT_6002    NALDLQERVTALGRACDRLRSCKA---IPTLLGLILALGNYMN----GGTKRGQADGFSLNI--------
Mb MONBRDRAFT_26231   LETEYIENLNTFKAALDALDDSPC---LMKYLTLIREIGNFVN----FGSFAGGAAGFKLQS--------
Aqu 1.220931          RQTELKQVINTLRMAISEVLDSSS---IRDICYVALVTGNVIN----AGGHAGSAFGFTISS--------
Aqu 1.222130          KLHDIKPSIELLTLGVQGKGKREREDALRDICYVALITGNIIN----GGGRAGDAYGFKMSS--------
Cg LOC105336275       TMDSLLPNITAFVSACQHLLENES---FKVFLRYVLHAGNFMN----AGGYAGNAMGFRINS--------
Cg LOC105346839       QLGAIRPNFQVLHTLCRRLFDNHS---LKTFLRYVLHTGNFLN----KGSGSGNALGIRISS--------
Cg LOC105346870       DVSAIRPNIESVVNACQHLLHNES---FEMFLRYVLETGNFMN----AGGYAGDAKGFKISS--------
Md INF2               ILDMIKPKAEVIRKACESLLTSQR---LPIFCQLILKIGNFLN----YGSHTGDADGFKIST--------
Dd FORA               KKSDLKVDIDNFKQGTQEIKGSEK---IPKLLEVILILGNFIN----GGTARGNAYGFKLNT--------
Aqu LOC105315748      SIQHLSQLLDLIKLGLDELVKSES---LREVFFTILLIGNIIN----GNNNQGKAFGFTIPS--------
Md FHDC1              SCSSLWDDMSTLRMATKELMSCEE---LHSILHLVLQAGNIMN----AGGYAGNAVGFKLSS--------
Cg LOC105346876       SLDKLKVSLNSLTNVCKAVLENQQ---FKQFLHFLLCAGNFLN----YGSLQGDAAGIKLSS--------
Dd FORJ               TLQELVLNAKCVQQVSTSIMSSTS---FHGLLHFILRIGNYMN----AGSSRGNAEGFKLGF--------
Cg LOC105327750       DMEWVRPAIEAVITSAKDIKGNTN---LHEVLYLVLLAGNYLN---AANSSIGDAAGFKLSS--------
Dd FORB               QIEELTPDINALLKGSMETKNNKS---FHQILEIVLSLGNFIN----GGTPRGDIYGFKLDS--------
Dd FORD               KLYHAKPDIRKFNEAFVQLQNNN----IFAIMELILSIGNFIN----FGTNRGNASGFKIDS--------
Dd FORE               RLDEVKPQIAAVSVACDEVYKSKK---LIRIIEIILVLGNFIN----YGTPRGDISGYKLDS--------
Dd FORF               KLKEIKPDLELFTKTIKDIKNSKN---FLKVMEVVLIIGNFLN----GGTARGDCFGFKLDA--------
Dd FORH               LVEDLVPDIKAIKAASLELKKSKR---LSDILKFILAIGNYVN----GSTTRGGAFGFKVLET-------
Dd FORI               LLDSIEINNNQLSKAIEQLRNSRK---FIKVLKVIFHIGSILN----RGTYLNSTKGFKLDS--------

                      ---------+---------+---------+---------+---------+---------+---------+
                               360       370       380       390       400       410       420
                      ---------+---------+---------+---------+---------+---------+---------+
Md DIAPH2             -----LCKIRDTKS----SDQKTTLLHFLAEICEEKY-------RDILKFP-DELAHVESAS--KVSAQ-
Md DIAPH1             -----LCKLRDTKS----TDQKMTLLHFLAELCENNY-------PDVLKFP-DELTHVEKAS--RVSAE-
Md DIAPH3             -----LCKLKDTKS----ADQKTTLLHFLAEVCEEKY-------PDILNFV-DDLEHLDKAS--KVSVE-
Cg LOC105331485       -----LPKLQNTRA----ADGKTTLVHYLAQVVEEKH-------PDLLQFT-EELSYVERAS--RVSDE-
Cg LOC105340901       -----LSKLKNTKT----QDNKSTLVHFLVSIIEEKY-------PDLVQFQ-DDFTYLEKAS--KVSDE-
Aqu1.221683           -----LTKLGGTKS----ADMTTTLLHFLANTVELRY-------PHLVDFV-AELRNVEEAS--KCSDE-
Md LOC100617300       -----LTELNSTKT----VDGKSTFLHILAKSLSQHF-------PELLGFA-KDLPTVPLAA--KVNQR-
Cg LOC105334784       -----LSQLDITKT----KDNKTTFIHVLADAVVTRF-------PDVLAVG-EELGTVMAVG--KGKLAC
Aqu 1.225685          -----ISKLKDHKT----NDGKSTLLHFLVKTIINKY-------PLVQDFP-TDLKTVKVAA--RVSGE-
Mb MONBRDRAFT_24127   -----LTKLSDCKS----SDNKLTLLDFLAELVEDEK------VPQLATLS-DQLRSAMVDS--RVAPT-
Spu SPPG_03524        -----LNKLVNTK-----ATSKVSLLHFIAGTVDAKF-------PQFKSFI-NDLKDVYPAA--RVSFP-
Spu SPPG_03515        -----LLNLKDTRASKNNHRTVSTLLHYLAKKLDEKE-------PELLDFM-REMPRVELAA--RVCIP-
Spu SPPG_01270        -----ILKMGDTRSGV--QGRKHTLLHYLTELLEKKF-------PDVVGFQ-EDLAHVELGA--KVTIP-
Md DAAM1              -----LNKIADTKSS---IDKNITLLHYLITIVEKKY-------PKVLNLN-EELRDIPQAA--KVNLT-
Md DAAM2              -----LNKIADTKSS---IDRNISLLHYLIMILEKNF-------PDILNIP-AELQHLPEAA--KVNLS-
Cg LOC105341767       -----LANLIDTKSS---TSKHVTLLHYLVDLIEKKF-------RSVQKVD-GELSNVRVAA--KVSMS-
Mb MONBRDRAFT_8965    -----LLKLADTRST---SRRDYNLMHYAVHCIDTQN-----AFAEARELD-TQLSSVGSAA--RVNIA-
Aqu 1.221952_1.201856 -----LNRIIDTKST---TDNEMTLLHYLVQMLEAKF-------PDVLTLE-TDLPHINNAC--KVDLV-
Md FMNL2              -----LDLLLDTKS----TDRKQTLLHYISNVVREKY-------HQVSLFY-NELHYVEKAA--AVSLE-
Md FMNL1              -----LDALLEMKS----TDRKQTLLHYLVKVIGEKY-------PKLTCFH-ADLHFLDKAG--AVSLD-
Cg LOC105326194       -----LDMLTDTKS----KDKNVTLMHFLVQTVQAKF-------PEIVNFD-SELRFLEKAA--VVSME-
Aqu1.227499           -----FDILTEFRSP---ADKKFTLLHFVADVLRSQY-------PHSLDAI-NELAYLEKAG--SVNLD-
Mb MONBRDRAFT_34498   -----FTRLFDTRS----RDRSQSVLNYVVAAAEEMY-------PDCLQFA-DELHCIDKAA--GISIA-
Cg LOC105322386       -----LPLLEQIRS----GDRSLNLLEYIAELVVRHY-------YDVHDWY-DDLDILNTS---SVSFQ-
Aqu 1.229339          -----LERLLDTNS----TDKKQNLLHYITHVVEKVY-------PNLLLFY-EDLTIGKAC---EVSLE-
Mb MONBRDRAFT_31999   -----FKTLLDTKS----SDRKMTLLHYLVKVVQNHY-------PDVERFI-DDLEAVGDAA--RVSIV-
Mb MONBRDRAFT_29277   -----LTKLADSKG----RDKKTTLLDFAIEHLQQFS-------PKLLPFA-EDLPDVSKAT--EASVK-
Md LOC103097295       -----LSKLSLLRG----KEKKFTLVHALAEQILLHQ-------PHLAKFP-QELTEFEAAP--GASIK-
Aq LOC100641843       -----LTKLIEFKA----QDSKHTLLHYLVELLHEND-------TELLSFH-EEMDCIVKAADTEISTK-
Cg LOC105340863       -----LRMFMDMRG----KTTDFTFSHFLVVMLEEKD-------PEIIKWT-GTMDSVIRCK--DINIK-
Spu SPPG_06650        VKVDGLARLRDVKS----ADGKWSLMSFLVDMVERSR-------GDVLDLP-SDFSLLKQIR--HYDMR-
Mb MONBRDRAFT_25412   -----LLKLRDIKAG---KDRSTSLLTFLAMTIADQR-------PECVDLD-EEIGVVEAAR--PQDLA-
Dd FORG               -----LDSLATSKD----VENKTSLLDYVSKISMEKY-------PKTMNVA-QELDSLKLV---QLSIS-
Dd FORC               -----LSKMIEIKD----NSNSGSLLDFAIKTLYQQS---PMKGNSNTSIH-LELAHVPNAS--LINFT-
Md FHOD1              -----LEKVSEVKD----TVRRQSLLYHLCTLVLQSQ-------PDSSDLY-SEIPALTRCA--KVDFE-
Md FHOD3              -----LEKVPEVKD----TVHKQSLLHHVCTMVVENF-------PDSTDLY-SEIGAITRSA--KVDFD-
Cg LOC105331928       -----LAKIPEVKD----TVHKHSLLHHLCAIIIEQF-------PDTTDLY-SEIGALARCS--RVDWE-
Aqu 1.225180          -----LSRVNTVKD----TVHKTPLMVHLVELVIEQF-------PESGDLH-SQLNRVHRVA--KIDWN-
Md FMN2               -----LPKLKDVKS----SDNSRSLLSYIVSYYLRNF--DEDAGKEQCVFPLPEPQDLFQAS--QMKFE-
Md FMN1               -----LPKLKDVKS----RDNGINLVDYVVKYYLRYY-DSAEAGTEKSIFPLPEPQDFFLAA--QVKFE-
Cg LOC105332220       -----LAKLRDVKT----KDNRMTLLQFIVSTYVSKFERDALAGTERAKLPVPEYSDITQAM--LVQFD-
Cg LOC105320770       -----LNKLKDIKD----IDDKGNLLEFIMKMYCQFY-EVEIDIGCPTRFRLPEPSNMRHAA--QVSFD-
Aq LOC105316931       -----LTELKDVRS----CDGSSNLLKFIVQSYVDSH-----PEISGNDYPVPVPNLLMPAA--SVTYP-
Mb MONBRDRAFT_6002    -----LTKIRDVKS----QDNSSNLLNYVVKEMASQP---LTDDVEETTCPLPDASVFAAAQ--QVTFE-
Mb MONBRDRAFT_26231   -----LLKLREVR-----GANGVTLLNFIAANLNEEQ------PQLLKELEALLLNKLKKLP--AVDFD-
Aqu 1.220931          -----LQKLKDTRA----NKSNMSLLHYITGLFDQQL-------PDVSKWR-EQLPHLEEAS--KTSLE-
Aqu 1.222130          -----LRKLKDTRA----NVPRMSLLHYIAQVCQDQD-------PALLKMR-EQLPHLEKAS--KLSLE-
Cg LOC105336275       -----LNKLMDTRA----NKPRVTLLHYLVGEAEKEN-------HDALNFVEELSPDLAKAS--KFTVD-
Cg LOC105346839       -----LEKLMNTKS----TTSKRTLLHYLVETAEDKD-------PDALAFVDTLLEPLQKAS--RFTME-
Cg LOC105346870       -----LNKLRDTRA----SNPRVTLLHYLVEEAEKRD-------KDALAFVGELYPDLNRAS--KFTID-
Md INF2               -----LLKLTETKA----NQSRVTLLHHILEEVEKNY-------PDLLQLP-NDLEHISRAA--GINID-
Dd FORA               -----ITKLADTKS----TDNKLSLVNYLTRVVIKDF-------PHLNSFA-QDLGHVEAAG--RVSLS-
Aqu LOC105315748      -----LEQFTALVANV--NTKGTNFIHYLVTVIENYL-------PHLLDFP-SEMPHLQELS--RIPFK-
Md FHDC1              -----LLKLADTKA----NKPGMNLLHFVALEAQKKD-------AVLLNFS-EKLRHVQVAA--RLSLD-
Cg LOC105346876       -----FERLMEVKS----GVPNLSLLHHLVKVANDKD-------DSMLKVI-TEMVQIDKIS--LSTLI-
Dd FORJ               -----LLTVGNTKS----LDNKTSLLNYIIQFISEKY-------PQFLITK-STIPHLEQAS--RILWS-
Cg LOC105327750       -----LIKLTDTRA----NKPRMNLMHYVVMQAEEKN-------PKCLEFA-NEMKYLKDAS--LASVD-
Dd FORB               -----LSGLLDCRSP---SDSKVTLMTWLIQFLENKH-------PSLLEFH-QEFTAIDEAK--RVSIQ-
Dd FORD               -----INKMADTKSN---IREKYTLVHYLIELLESTQ-------PELLKVF-DEIPSVVDAA--TLSFN-
Dd FORE               -----LIKLSDTKS----SDLSSNLINTFVKYCQEKE-------PNLLTFA-DELPSLTTAR--KTIWS-
Dd FORF               -----LLKLADTKT----ANNKSNLLVYIISELEQKF-------PDSLKFM-DDLSGVQECV--KISMN-
Dd FORH               -----LPKMRDARS----NDNKLSLLHFLAKTLQDRI-------PEIWNIG-AELPHIEHAS--EVSLN-
Dd FORI               -----LSKLSETKS----KDQKHTVVDFIEIYIRENQ-------PELLNFY-SELDLLDKIP--QSSLE-

                      ---------+---------+---------+---------+---------+---------+---------+
                               430       440       450       460       470       480       490
                      ---------+---------+---------+---------+---------+---------+---------+
Md DIAPH2             ----TLKSNLDAMEQQIARLESDITKFP------------------------------------------
Md DIAPH1             ----NLQKNLDQMKKQISDVERDVQNFP------------------------------------------
Md DIAPH3             ----NLEKNLKQMGRQLQQLEKDLDSFP------------------------------------------
Cg LOC105331485       ----VLQKNLNTMEKSLKQLEIDIKNLN------------------------------------------
Cg LOC105340901       ----SIQGNFRSIEKSLKQVKGDLENCK------------------------------------------
Aqu1.221683           ----LISKQVHQMESGLKKLKGEVERHK------------------------------------------
Md LOC100617300       ----MLTTDLTDLHITISEIQTACQKMP------------------------------------------
Cg LOC105334784       MSNIMLNQELQELRKVLQEISNTLDKFG------------------------------------------
Aqu 1.225685          ----TLEQEVAELQDGLTELQKTVQTIA------------------------------------------
Mb MONBRDRAFT_24127   ----VLQQECRKLSQSLSEIDTAITKYK------------------------------------------
Spu SPPG_03524        ----TMQEDLEEMRRALGMVRTEVEFQK------------------------------------------
Spu SPPG_03515        ----ALLASIKALRKGVEGVKAELAELA------------------------------------------
Spu SPPG_01270        ----QIRQTLMTLRQNIQQLKQLLEAMD------------------------------------------
Md DAAM1              ----ELDKEINTLRSGLKAVEAELEYQK------------------------------------------
Md DAAM2              ----ELEKEINNIRKGLRAVEVELEYQK------------------------------------------
Cg LOC105341767       ----ELDKDIADIKAGLESIGKELKFFE------------------------------------------
Mb MONBRDRAFT_8965    ----QLVIDCQAMKSGMELLQRELQWHR------------------------------------------
Aqu 1.221952_1.201856 ----ELEKEFREIKRELANIKEELDYHK------------------------------------------
Md FMNL2              ----NVLLDVKELQRGMDLTKREYTMHD------------------------------------------
Md FMNL1              ----SVLQDTRALQRGMELTRREFMRQD------------------------------------------
Cg LOC105326194       ----NIMTDYKDLEKGMQMTQKEYEARK------------------------------------------
Aqu1.227499           ----LLGADVREFIKGMKLATGELVNNK------------------------------------------
Mb MONBRDRAFT_34498   ----SLEQNLLGLERTAKAVSQELELDA------------------------------------------
Cg LOC105322386       ----SLLASVKEMDFAMSTLQREITETN------------------------------------------
Aqu 1.229339          ----MVNLDVENIKQGFKTLKEEQESDP------------------------------------------
Mb MONBRDRAFT_31999   ----TLSTDVQGLRKGIDLVLYEREKQQ------------------------------------------
Mb MONBRDRAFT_29277   ----GLSAEVEVLARDLLKIDRGAKRLK------------------------------------------
Md LOC103097295       ----GLNAEVDVLKKELEKIIQYKKILK------------------------------------------
Aq LOC100641843       ----SILAELEVKQRQLTRIERDVNKIM------------------------------------------
Cg LOC105340863       ----ALVTEVEVLKSDLTKLKKNLKHLK------------------------------------------
Spu SPPG_06650        ----DMVQQMRSLESTLARLQSHTFSSD------------------------------------------
Mb MONBRDRAFT_25412   ----TLKHDTNSLRTSESNTVTSRAWHA------------------------------------------
Dd FORG               ----DMSTDINDLEKQFNISKNNCKKVL------------------------------------------
Dd FORC               ----DVGTSVSKLLQDYSEIVLMSDEIQ------------------------------------------
Md FHOD1              ----MLAENLGQLERRSQVAEENLKDLI------------------------------------------
Md FHOD3              ----QLQDNLCQMERRCKASWDHLKAIA------------------------------------------
Cg LOC105331928       ----ELEHKLGKLERDCKSSWDHLRAIA------------------------------------------
Aqu 1.225180          ----DQKKTMDTLSADLTNSWKHLRAIA------------------------------------------
Md FMN2               ----DFQKDLRKLKKDLRACETEAGKVY------------------------------------------
Md FMN1               ----DLIKDLRKLKRQLEASEKQMVIVC------------------------------------------
Cg LOC105332220       ----DIEKELKKIQKDFEAAEKRADKVV------------------------------------------
Cg LOC105320770       ----SIHESLASLHAEFRSFQDKTLEKL------------------------------------------
Aq LOC105316931       ----DLKSKYKTLLSEIEACKKICMQIS------------------------------------------
Mb MONBRDRAFT_6002    ----DLEGDVTRLERELQACSRRVDRII------------------------------------------
Mb MONBRDRAFT_26231   ----TLSADIRSLANRTKSIQQRLKDRD------------------------------------------
Aqu 1.220931          ----YLTEQVTHIDSQIKGLRKKIKESP------------------------------------------
Aqu 1.222130          ----YVTQQVKELSSQVGDLEKKTKHSP------------------------------------------
Cg LOC105336275       ----SLTAEVRQIKTSVTKLHKDLESCP------------------------------------------
Cg LOC105346839       ----GITVEFNQLRKLVHRLKRQCDHVE------------------------------------------
Cg LOC105346870       ----ALTAEVKDVEDSVSKLDKNLKNCP------------------------------------------
Md INF2               ----VIHSEASTNLKQLLEMERKVSSGI------------------------------------------
Dd FORA               ----QVQAEVATLRKEFVQVQKSIETLN------------------------------------------
Aqu LOC105315748      ----DVEKEVSLLREELNGYKANLEDGG------------------------------------------
Md FHDC1              ----NTESELHSLSTRTKSLKENIQRDP------------------------------------------
Cg LOC105346876       ----DIKNEINKFNKQLCRFISHLVTAN------------------------------------------
Dd FORJ               ----EMLSQFEQLKSGMSMVQKELELQI------------------------------------------
Cg LOC105327750       ----NLTTDINSLANKLKNLSDQMTNVN------------------------------------------
Dd FORB               ----NLRSEVASLKKGLTLLTNEVEKSE------------------------------------------
Dd FORD               ----QSSSEIKLLRAGLIKLEKEIFVRQPKSVEPKPDDETINNNGEDDINNTSSDEKTEGQQQRQGEEEE
Dd FORE               ----GVVADVSSIGRDVHSVKQIVETLQ------------------------------------------
Dd FORF               ----TISADLNLLKKDLDAVNNGIGKMK------------------------------------------
Dd FORH               ----NIISDSSEIKRSIDLIERDFVPMI------------------------------------------
Dd FORI               ----NILEESNEIENKFKQVDQEIQYHQ------------------------------------------

                      ---------+---------+---------+---------+---------+---------+---------+
                               500       510       520       530       540       550       560
                      ---------+---------+---------+---------+---------+---------+---------+
Md DIAPH2             ----------------------------------KTEDEHDKFVEKMTSFAKSARDQYEKLLTMHNNMTK
Md DIAPH1             ----------------------------------AATDEKDKFVEKMTSFVKDAQEQYNKLRMMHSNMET
Md DIAPH3             ----------------------------------SPEDKHDKFLTKMSSFVISAKEQFQKISRMHENMEK
Cg LOC105331485       ----------------------------------KSQNEGDKFSQVMNEFIASAKSQYEVMKGMYKMVDN
Cg LOC105340901       ----------------------------------KSSMEGDKFPEVMEGFIGDAKGQFGVLNNMYNKMNS
Aqu1.221683           ----------------------------------KPQDSGDKFASRMTSFIKTAQTEFDSLKQQFDLMEK
Md LOC100617300       ------------------------------------ATSDDKFALVMTSFLEMAQPAVRALDTLQHKAME
Cg LOC105334784       --------------------------------SQKSRTLNDCFQDVMGHFISQASDEIQALFRLQANTME
Aqu 1.225685          ----------------------------------RSSDPSDQFTAVMTPFIKNAEKEMSSLIKLYTQMKS
Mb MONBRDRAFT_24127   --------------------------------KSKEQPENDRFATTATQFLDEQAPLIKEVEQLLLDATN
Spu SPPG_03524        -------------------------AQTRASIDGRLVNPKDRFADVMDSFLEDASTKFSHLDERHRKLLA
Spu SPPG_03515        --------------------------------KLGPASENDRFVPVMQAFSARAEVRVAGLEYQAAVAEK
Spu SPPG_01270        --------------------KDEQKDKRLSSGSELSNSSSSKFREVMGQFYEEADKAYVSLDERFKVTEK
Md DAAM1              ---------------------------------SQLSQPGDKFVSVVSQFIAVASFSFSDVEDLLTEAKE
Md DAAM2              ---------------------------------HQKRESGDKFIPIMSDFITVASFSFSELEDQLNEARD
Cg LOC105341767       ---------------------------------NTGETDSRKFVSVMTNFHNLASYNFSEIEEAKGEIKK
Mb MONBRDRAFT_8965    --------------------------------NRDESADDDEFIDVVSAFEHRAASQVEQLLVHLDKMNA
Aqu 1.221952_1.201856 --------------------------------ANPSDEESDNFVAAVEEFALHSAITVREMDHFFRDMKE
Md FMNL2              ------------------------------------------HNTMLKDFIHNNEGKLKKLQDDAKIAQD
Md FMNL1              ------------------------------------------DNPVLKEFLKVNSPSMEKLLADGKTAQE
Cg LOC105326194       --------------------------------------HSRDTPPILKEFLTNSEDKLKKLQADIKTAED
Aqu1.227499           ------------------------------------------QNKKLKNFCLDYEPKITKVEADYQTAKD
Mb MONBRDRAFT_34498   ------------------------------------------THEALLHFRDTVLPQIHAARDDVERARA
Cg LOC105322386       -------------------------------------------CQRLIVFHEEMSTKCCKIQKEFREMES
Aqu 1.229339          ---------------------------------------QNFIIFISSYFVKQVSSKVEELLEEHQKMKH
Mb MONBRDRAFT_31999   ------------------------------------------NNFILHSFYLHAVQKVARIAERFNSMSE
Mb MONBRDRAFT_29277   -----------------------------EDLKEAPSPAQEKFFKQTEKFVNKFEEELVQLHADVSETEK
Md LOC103097295       ------------------------------PKNLRPSEQESQFHQDLKDLIQKYEGDLSQLSKRCDEMKK
Aq LOC100641843       -------------------------------EHKSLAESCSSLQSEVMKFVRTYREEISTLDDRGREMTE
Cg LOC105340863       ------------------------------SKIKKPNEMETDFLHKAQHKLVEFENSMNSLEKESTNIQT
Spu SPPG_06650        --------------------------PTTAAYVTSSLQPFFARMTALMATLASKTAEFKTAWKTAAKYLG
Mb MONBRDRAFT_25412   ----------------------------------PSSIGGVLNSFYGLRLIGQTQVQLEQLSSRMEAVET
Dd FORG               ---------------------------------EANIPSSSKFQSTIGSFLEKTEIDIKNLKENQKNIVD
Dd FORC               ----------------------------------QTTDKDDPFLDIVPKFMGTILLILKNLQTKFLETEK
Md FHOD1              ---------------------------------KHD--LTPALRTRLTHFLSQCARRIAMLKVVHRRVCN
Md FHOD3              ---------------------------------KHE--MKPVLKQRMSEFLKDCAERIIILKIVHRRIIN
Cg LOC105331928       ---------------------------------KHEGGSTSNLKSKLSEFLADAAQRIMILEIVFKRVIN
Aqu 1.225180          ------------------------------RQETSSDSTSMDKKLKSAQSLTDAAERLRVLETIHKRVFN
Md FMN2               --------------------------------QMSLEEHIQPFKESMEQFICQAKIDQEAEEHSLTAAHK
Md FMN1               --------------------------------KESPKEHLQPFKDKLEVFFQKAKGEHKMEETHLENAQK
Cg LOC105332220       --------------------------------KNSSPQFVEPFKEIMLTFFNKGHEEFKEQEENLKEAKS
Cg LOC105320770       -------------------------------TKAESSSSINNFRTVAEHFFSSAQEVMTDADTHLRETKE
Aq LOC105316931       ---------------------------------NKD-----PFQKEISAFVDESSKDLKCVHDELNEAES
Mb MONBRDRAFT_6002    -------------------------------SDVQEEELVHPFQEQMERFLDNAKGLLKKAREDLGHAST
Mb MONBRDRAFT_26231   ------------------------------------------QSKRYEPVLSRSARHMERLCSNLEAITA
Aqu 1.220931          ----------------------------------------GDLQDQLESFLLEAEEEVVDLRFALENVHD
Aqu 1.222130          ----------------------------------------DDLKDQVKSFIKDSKLEIETLQISIKNVER
Cg LOC105336275       ----------------------------------------DDVKNQLKTFIQDAEKEMEALDKGLQKIAE
Cg LOC105346839       ----------------------------------------DDVKSQFTEFLEEADADLEETQDVIERIRK
Cg LOC105346870       ----------------------------------------ADVKNQLKSFLQEAKTEIKSLKKDFKTIDS
Md INF2               ----------------------------------------PEVQEQYVKPLQDSISASRELEEEFKVIER
Dd FORA               --------------------------------SGTGEEAVDPFKVKYEEFCTQTAEDIDLITSSSQQIET
Aqu LOC105315748      --------------------------------------PPDDLAEQMTVFIPNADNVLRKLETKVESVRT
Md FHDC1              -----------------------------------------ELCQQMKAFIKFALQKLEELERWREELQK
Cg LOC105346876       ----------------------------------------IKLRQRFHIFIEEVKLELLTIQSATNQLRT
Dd FORJ               -----------------------------------KQIGSDNFTHKFKKFTSSKAEHLDSLQIFIKQVEE
Cg LOC105327750       ----------------------------------------QEFRDQMAEFLQDAKSEIEDLQEDLKDIEG
Dd FORB               ----------------------------------------GASKTILSGFVGKSTDAVTLIEKQFNTALE
Dd FORD               NDESESTGNSFADSLKKKKSQVNTNSTSDSKQSLEPLKDDDPLKLKLSEFLLASKTELDDTETLIAETEV
Dd FORE               -------------------------------------KSNEPFNQSIIDFLATASTEVEKLRKLLESTQE
Dd FORF               -----------------------------------RSKEESYFFSTMDDFIKDANIEIKIAFDQFQEAEK
Dd FORH               --------------------------------NDPLFAHDKHWIHKITEFQKIAKVQYQRIEKEIDEMNK
Dd FORI               -----------------QLLTNDNNNTLSSSSSSSYDQSKDTYLKVMSPFYDTFNTRFITIKQSTQQTLK

                      ---------+---------+---------+---------+---------+---------+---------+
                               570       580       590       600       610       620       630
                      ---------+---------+---------+---------+---------+---------+---------+
Md DIAPH2             LYDNLGEYFIFD----------------------------------------------------------
Md DIAPH1             LFKELGDYFLFD----------------------------------------------------------
Md DIAPH3             SYQSIMVYYVID----------------------------------------------------------
Cg LOC105331485       LYKEMGKYYTFD----------------------------------------------------------
Cg LOC105340901       LFEDMSKYYCFD----------------------------------------------------------
Aqu1.221683           RYEELSKFFCFD----------------------------------------------------------
Md LOC100617300       EFSRVLSFFGED----------------------------------------------------------
Cg LOC105334784       EFQSMVQFFGED----------------------------------------------------------
Aqu 1.225685          EFSKATQFFGED----------------------------------------------------------
Mb MONBRDRAFT_24127   AFADVAEYFPSG----------------------------------------------------------
Spu SPPG_03524        LFESTVILYGEE----------------------------------------------------------
Spu SPPG_03515        NVNELISFFGDDPN--------------------------------------------------------
Spu SPPG_01270        KYESAVTLYGED----------------------------------------------------------
Md DAAM1              LFTKAVKHFGEE----------------------------------------------------------
Md DAAM2              KFARALKHFGEP----------------------------------------------------------
Cg LOC105341767       KFDSVCEFFGED----------------------------------------------------------
Mb MONBRDRAFT_8965    AFTRACKQFVYD----------------------------------------------------------
Aqu 1.221952_1.201856 QFFKALHYFGEDPK--------------------------------------------------------
Md FMNL2              AFDDAVKYFGEN----------------------------------------------------------
Md FMNL1              AYESVVEYFGEN----------------------------------------------------------
Cg LOC105326194       AYKRVVEFFGEN----------------------------------------------------------
Aqu1.227499           VFTELVQYFGEN----------------------------------------------------------
Mb MONBRDRAFT_34498   AFRRAVEFFAE-----------------------------------------------------------
Cg LOC105322386       VYRSLCTMFGEN----------------------------------------------------------
Aqu 1.229339          AYTEVCRIFSE-----------------------------------------------------------
Mb MONBRDRAFT_31999   QYRRVCVLYNEV----------------------------------------------------------
Mb MONBRDRAFT_29277   AYNKLLADFGE-----------------------------------------------------------
Md LOC103097295       LYGDILEQFGE-----------------------------------------------------------
Aq LOC100641843       TYKAILEKFGE-----------------------------------------------------------
Cg LOC105340863       TYRHLLEYFGE-----------------------------------------------------------
Spu SPPG_06650        EDLDTYVEFGEPYKKVPEGQ--------------------------------------------------
Mb MONBRDRAFT_25412   AVDKTIRYFGED----------------------------------------------------------
Dd FORG               SFIQLVEFFGYPKSY-------------------------------------------------------
Dd FORC               YLFETIDYFNPTNQTLQQYQQQQYQQYQQQQFQQNIINNNNNNNNNNSNNNNNNISGNTTTTTTTTTTTT
Md FHOD1              RFRAFLLYLGYPAEV-------------------------------------------------------
Md FHOD3              RFHSFLLFMGHPPYA-------------------------------------------------------
Cg LOC105331928       RYHKLLLYMGIPLHF-------------------------------------------------------
Aqu 1.225180          RFEKLLLYMGVNPNH-------------------------------------------------------
Md FMN2               CFLETTAYFFMKPKMG------------------------------------------------------
Md FMN1               SFETTVGYFGMKPKSG------------------------------------------------------
Cg LOC105332220       VFASLYKYYTVKPKSG------------------------------------------------------
Cg LOC105320770       VFEKTKLYFMYD----------------------------------------------------------
Aq LOC105316931       LFKEVVRFYGLDK---------------------------------------------------------
Mb MONBRDRAFT_6002    AFTRLIKWLMFSTNG-------------------------------------------------------
Mb MONBRDRAFT_26231   SSKDLAAFYVAE----------------------------------------------------------
Aqu 1.220931          LSKQTADYFCED----------------------------------------------------------
Aqu 1.222130          LTKEIADYLCED----------------------------------------------------------
Cg LOC105336275       LTKQLVNYFCEN----------------------------------------------------------
Cg LOC105346839       QATRLAQHFCEN----------------------------------------------------------
Cg LOC105346870       WTKKLVKYFCEN----------------------------------------------------------
Md INF2               QKIKLADYLCED----------------------------------------------------------
Dd FORA               DYKDLLAMFGE-----------------------------------------------------------
Aqu LOC105315748      KTSSVSEYFCD-----------------------------------------------------------
Md FHDC1              EAHALIDFFCED----------------------------------------------------------
Cg LOC105346876       VTQKMAHFFCED----------------------------------------------------------
Dd FORJ               TYQSTIAYFCE-----------------------------------------------------------
Cg LOC105327750       LRCELADFFCED----------------------------------------------------------
Dd FORB               SFNSTVQFYGED----------------------------------------------------------
Dd FORD               LFKSICKFFGED----------------------------------------------------------
Dd FORE               NFKKLCKYFAEE----------------------------------------------------------
Dd FORF               NFQELAVLFGE-----------------------------------------------------------
Dd FORH               AFEEITSYFGE-----------------------------------------------------------
Dd FORI               QFQECCIYFGED----------------------------------------------------------

                      ---------+---------+---------+---------+---------+---------+---------+
                               640       650       660       670       680       690       700
                      ---------+---------+---------+---------+---------+---------+---------+
Md DIAPH2             ----------------------------------------------------------------------
Md DIAPH1             ----------------------------------------------------------------------
Md DIAPH3             ----------------------------------------------------------------------
Cg LOC105331485       ----------------------------------------------------------------------
Cg LOC105340901       ----------------------------------------------------------------------
Aqu1.221683           ----------------------------------------------------------------------
Md LOC100617300       ----------------------------------------------------------------------
Cg LOC105334784       ----------------------------------------------------------------------
Aqu 1.225685          ----------------------------------------------------------------------
Mb MONBRDRAFT_24127   ----------------------------------------------------------------------
Spu SPPG_03524        ----------------------------------------------------------------------
Spu SPPG_03515        ----------------------------------------------------------------------
Spu SPPG_01270        ----------------------------------------------------------------------
Md DAAM1              ----------------------------------------------------------------------
Md DAAM2              ----------------------------------------------------------------------
Cg LOC105341767       ----------------------------------------------------------------------
Mb MONBRDRAFT_8965    ----------------------------------------------------------------------
Aqu 1.221952_1.201856 ----------------------------------------------------------------------
Md FMNL2              ----------------------------------------------------------------------
Md FMNL1              ----------------------------------------------------------------------
Cg LOC105326194       ----------------------------------------------------------------------
Aqu1.227499           ----------------------------------------------------------------------
Mb MONBRDRAFT_34498   ----------------------------------------------------------------------
Cg LOC105322386       ----------------------------------------------------------------------
Aqu 1.229339          ----------------------------------------------------------------------
Mb MONBRDRAFT_31999   ----------------------------------------------------------------------
Mb MONBRDRAFT_29277   ----------------------------------------------------------------------
Md LOC103097295       ----------------------------------------------------------------------
Aq LOC100641843       ----------------------------------------------------------------------
Cg LOC105340863       ----------------------------------------------------------------------
Spu SPPG_06650        ----------------------------------------------------------------------
Mb MONBRDRAFT_25412   ----------------------------------------------------------------------
Dd FORG               ----------------------------------------------------------------------
Dd FORC               TGSIINNNNNNNNNNNNSNNNIINNNNSQSNLQSLLHPQYYLSNSSSSSSSSYKITPPLSSSLSITSQEW
Md FHOD1              ----------------------------------------------------------------------
Md FHOD3              ----------------------------------------------------------------------
Cg LOC105331928       ----------------------------------------------------------------------
Aqu 1.225180          ----------------------------------------------------------------------
Md FMN2               ----------------------------------------------------------------------
Md FMN1               ----------------------------------------------------------------------
Cg LOC105332220       ----------------------------------------------------------------------
Cg LOC105320770       ----------------------------------------------------------------------
Aq LOC105316931       ----------------------------------------------------------------------
Mb MONBRDRAFT_6002    ----------------------------------------------------------------------
Mb MONBRDRAFT_26231   ----------------------------------------------------------------------
Aqu 1.220931          ----------------------------------------------------------------------
Aqu 1.222130          ----------------------------------------------------------------------
Cg LOC105336275       ----------------------------------------------------------------------
Cg LOC105346839       ----------------------------------------------------------------------
Cg LOC105346870       ----------------------------------------------------------------------
Md INF2               ----------------------------------------------------------------------
Dd FORA               ----------------------------------------------------------------------
Aqu LOC105315748      ----------------------------------------------------------------------
Md FHDC1              ----------------------------------------------------------------------
Cg LOC105346876       ----------------------------------------------------------------------
Dd FORJ               ----------------------------------------------------------------------
Cg LOC105327750       ----------------------------------------------------------------------
Dd FORB               ----------------------------------------------------------------------
Dd FORD               ----------------------------------------------------------------------
Dd FORE               ----------------------------------------------------------------------
Dd FORF               ----------------------------------------------------------------------
Dd FORH               ----------------------------------------------------------------------
Dd FORI               ----------------------------------------------------------------------

                      ---------+---------+---------+
                               710       720       730
                      ---------+---------+---------+
Md DIAPH2             -TKIVAIDEFFGDLSSFRTLFLEAVKENNK                                        
Md DIAPH1             -PKKITVEEFFMDLNNFRNMFLQAVKENQK                                        
Md DIAPH3             -MKKVSVEEFFTDLNNFRTMFMQAVKENTK                                        
Cg LOC105331485       -IKKYAMEEFFSDIKSFKEFFVQALKDNAK                                        
Cg LOC105340901       -KKKYNMEDFFGDIKIFQDSFKQALKDNAK                                        
Aqu1.221683           -RKKTSMEEFFGDLATFLRDFERAKKENQK                                        
Md LOC100617300       -SKVTTSEAFFGIFAEFMSKFERAFSDVQV                                        
Cg LOC105334784       -PKKTTTTEIFGIFADFITKFEAAHQQNMM                                        
Aqu 1.225685          -SSKLQIDEFFIIFATFMTDFDRVLSNIKR                                        
Mb MONBRDRAFT_24127   -ISPAEPDPYFEIIERFLDQFEEARKQVVK                                        
Spu SPPG_03524        -TAKTSPEEFFTLFTTFLDSFAIALAESKK                                        
Spu SPPG_03515        -ERGDAPEEFFGLFASFSNALARARRENEA                                        
Spu SPPG_01270        -PKTITPEEFFGIFWQFCQGFTQAKLDNEM                                        
Md DAAM1              -AGKIQPDEFFGIFDQFLQAVSEAKQENEN                                        
Md DAAM2              -EGKMQPDEFFGIFDTFPTAFSEAQQDLDT                                        
Cg LOC105341767       -PSQNKPEDFFGIIDSFLTAMADAKAENER                                        
Mb MONBRDRAFT_8965    -AAKPSTEEFFGVFRTLLERLQQSRVELRK                                        
Aqu 1.221952_1.201856 -GKDQSPMKFFGVFSKFLKSLSEAHIHLIT                                        
Md FMNL2              -PKTTPPSVFFPVFVRFVKAYKQAEEENEL                                        
Md FMNL1              -PKTTPPSTFFPVFSRFVKAYKKAEQEIEQ                                        
Cg LOC105326194       -PRTCSPTSFFSQFVRFVAAFKAAVLEMEK                                        
Aqu1.227499           -PKLAQPNTIFPVLQRFIASLKKADSENIE                                        
Mb MONBRDRAFT_34498   -DEKAEPYVFFKTFLQLDDQIKQAQEQNRR                                        
Cg LOC105322386       -ASDLDSQEFFKLIHNFAESYRMSDKQLNR                                        
Aqu 1.229339          -LPTEEPAKFFDYFRKFINSWKMAIKDNHK                                        
Mb MONBRDRAFT_31999   -PDKIEPFEFFSVFEEFVNNFKRAKEDLSR                                        
Mb MONBRDRAFT_29277   -RPNTDSEEVFGNLAKFLERYREAYAKTLE                                        
Md LOC103097295       -RPDQDSQELFGWISTFVREFRKAQADLDL                                        
Aq LOC100641843       -PPSTDSEDLFSHVAIFIKQFRNVKKELYP                                        
Cg LOC105340863       -VSSLPSNELFSVLSDFALKFRKATEDIDR                                        
Spu SPPG_06650        -REKKQPTHVFIMLELFFRAFEDAVADNLR                                        
Mb MONBRDRAFT_25412   -STRVTINELFARFYDFMTALRAAGRPRGS                                        
Dd FORG               -ATTASCQQFFNSIYSFSLLFSKQCQKIEK                                        
Dd FORC               NQQKFTCEKFFTLFSTITTAFKKSPSKRLS                                        
Md FHOD1              -AREIRVMPFCHTLHEFALEYRTCWDRVLQ                                        
Md FHOD3              -IRDVNITKFCRIISEFALEYRTTRERALQ                                        
Cg LOC105331928       -AKDMKVNSFCKIVSEFALEYRTTREKVMQ                                        
Aqu 1.225180          -LNKWKIDDFFKLISEFSLEYRTVHGKVLQ                                        
Md FMN2               -EKEVSPPVFFSLWHEFSSDFKDFWKKENK                                        
Md FMN1               -EKEITPNYVFMVWYEFCSDFKTIWKRESK                                        
Cg LOC105332220       -EKEVSPEYFFSLWSSFCHDFKDLWKKEQQ                                        
Cg LOC105320770       -NPQCPPQDFFQIWAVFLHDCKYYWKLAHR                                        
Aq LOC105316931       -TESISSQEFLQIWLSFSQTFYSYWEHAFA                                        
Mb MONBRDRAFT_6002    -GGTPTPADFFEIWATFVGQFEEAWAAEQK                                        
Mb MONBRDRAFT_26231   ------PDSLLPVWTTAIEQLLQCVTQNEE                                        
Aqu 1.220931          -SESFNLNVCLSELFGFFLEYEKAIKENKQ                                        
Aqu 1.222130          -HSKFKLESCLSEINGIITDIETAVKENEQ                                        
Cg LOC105336275       -EKSFKIEECISNLNTFCDRVKQCQKENLQ                                        
Cg LOC105346839       -EKTFNLDEFLSTFRQFCEKVKACQQELET                                        
Cg LOC105346870       -EKSFKLDECIETLNTFCENIQRCKKENEE                                        
Md INF2               -AHKLSLEDTFSTMKTFRELFIRALKENKD                                        
Dd FORA               -DSKSEPSEFFGMFTKFMDQYDKATKENEQ                                        
Aqu LOC105315748      -ERPDFINKVFEELWNFVEVFQKCIKDVSQ                                        
Md FHDC1              -KETMKLDECLQIFRDFCTKFDKAVKDNRD                                        
Cg LOC105346876       -QHNFDLETTLQCLHRFCKQIKRCQNDNTT                                        
Dd FORJ               --ENIQPEEFFQIIFNFINLVLKVHKENED                                        
Cg LOC105327750       -VKTFKLEEAFRTMQTFCERFKKAMEENKQ                                        
Dd FORB               -VKTSSPEEFFQHVSKFKNEFKRTIESIQK                                        
Dd FORD               -STKIQPEEFLAIFKKFNDKFIMSKKDLEI                                        
Dd FORE               -EGKSQPEEFFDIFGRFITLFENATTQLQQ                                        
Dd FORF               -ESKIPSEEFFVTINRFIVMFDKCYKDFQR                                        
Dd FORH               -PKSTQPDVFFSTINNFLEDLEKAYGEYQA                                        
Dd FORI               -PQNITSKDFFSNIVKFSIAFKSSSNNAKK                                        


***************************************************************************************************


Sequence Alignment 5 for Fig 4B, fewer unikont DID-DD sequences
Note, only positions occupied in ≥ 90% of sequences in this alignment were analyzed, while other positions were ignored.
Alignment Report of 'Alignment13hfewerplusustilago.meg' -  ClustalW (Slow/Accurate, Gonnet) : Sunday, June 12, 2016 3:13 PM

Species (abbreviation, superphylum or kingdom): A. queenslandica (Aqu, metazoa), C. gigas (Cg, metazoa), M. domestica (Md, metazoa), M. brevicollis (Mb, choanoflagellata), S. punctatus (Spu, fungi), U. maydis (Um, fungi), and D. discoideum (Dd, amoebozoa)


                          ---------+---------+---------+---------+---------+---------+---------+
                                   10        20        30        40        50        60        70
                          ---------+---------+---------+---------+---------+---------+---------+
Md DIAPH2                 QKKLYKPEVSMKRINWSKIEPQE--------------------------------IS-ENCFWLKVKED-
Md DIAPH1                 PKKLYKPEVQLRRPNWSKFVAED--------------------------------LS-QDCFWTKVKED-
Md DIAPH3                 PKKEFKPETTMKRLNWLKIRPHE--------------------------------MT-ENCFWLKANEN-
Cg LOC105331485           QKKKYELGIQTKRINWNKVQANK--------------------------------MD-KEAFWVNVHED-
Cg LOC105340901           PKKKYEVKEQTKRINWEKIPTNK--------------------------------LK-EDSFWVKAEEA-
Aqu 1.221683              EKKKYKLDVQTRRMNWNQIKKQQ--------------------------------LS-LDSFWVKTNEE-
Md LOC100617300           HRRSESNHMSVKRLRWEQVE-----------------------------------NS-EGTIWGQLGED-
Cg LOC105334784           ---MSVHQVNVKRINWEKLDAD---------------------------------KV-ENTIWEQLGND-
Aqu 1.225685              LGAQGQTPSKFKHVNWDKLHGP---------------------------------TV-EGTIWRELSGL-
Mb MONBRDRAFT_24127       RPQKYKPKTKTRRANWSKISPF---------------------------------QA-KDTFWASDRDD-
Spu SPPG_03524            RPQKYRPSVQVRRFQWDKVPES---------------------------------EV-SQTIWAKKLALK
Um UM04141                KEVLAMASSKMKQLQWDKLSPQ---------------------------------HA-AETIFGKHELT-
Spu SPPG_03515            GLKIVKAKQPMKPLQWVKIPSR---------------------------------LA-KSTIWETLVEE-
Um UM01141                PALPLIPKKKRKALFWNKLPAH---------------------------------SL-ASTVWSDLPPA-
Spu SPPG_01270            AKPTNLSSKPLKSFNWTKMPNT---------------------------------KV-KETVWSDLDDA-
Md DAAM1                  KKNIPQPTNALKSFNWSKLPEN---------------------------------KL-DGTIWNEIDDL-
Md DAAM2                  KKSIPQPSHPLKSFNWVKLNEE---------------------------------RI-SDTVWNEIDDL-
Cg LOC105341767           FSNIPRPKHPMKSLNWSKLSET---------------------------------KL-SGTVWSRLDPS-
Mb MONBRDRAFT_8965        THVTPVANKQLKSFNWVKIPTH---------------------------------RL-RSSVWTQIDTD-
Aqu 1.221952_1.201856     PKKIPKTAAPLKAFNWEKMGEAQ--------------------------------IG-EDTIWADIDES-
Md FMNL2                  IKKPIKTKFRMPVFNWVALKPN---------------------------------QI-NGTVFNEIDDE-
Md FMNL1                  AKKPIQTKFRMPVFNWVALKPN---------------------------------QI-TGTVFTEINDE-
Cg LOC105326194           IKRKIQTKYRLPMLNWTPLKPQ---------------------------------QV-KGTVFSDLDDD-
Aqu 1.227499              GKRKIQTTHKLPVLNWVSLPAT---------------------------------QV-SGTIFNSIDDE-
Mb MONBRDRAFT_34498       NKRRVEVHAKLPMLNWTTLSQA---------------------------------QV-ADTIFKDLDDD-
Cg LOC105322386           EKVPFSPRAKLPYLYWTVIG-----------------------------------DV-ENTMFKHLNYE-
Aqu 1.229339              LRKPYITNLPLPTLNWVPLR-----------------------------------NT-NDTIFDGMDDN-
Mb MONBRDRAFT_31999       PKRRIHPNVALPFLNWRPLR-----------------------------------KI-TDTIFEELDDE-
Mb MONBRDRAFT_29277       QRTPIKPRTKMRPFHWIKVTNV---------------------------------AL-PKTFWNDLIPK-
Md LOC103097295           ATNSIPATERTKAFHWDIVPHD---------------------------------KI-QKSIWATCDLQ-
Aq LOC100641843           RVPTKTPKQKMKPFHWAPLPPM---------------------------------NV-VKSCWMDLIKS-
Cg LOC105340863           PQTNKSHSKKLRTLHWSKLNKS---------------------------------QV-KSSFWKHASDR-
Spu SPPG_06651_SPPG_06650 SSPSTSKPRVRARVHWDEIR-----------------------------------DV-EGSVWNELAPA-
Mb MONBRDRAFT_25412       QTPVVPDKIMPSKLHWRALPAY---------------------------------QL-QETVWQDAQAE-
Dd FORG                   NKPVINPSSKMKPLYWKRIILPPS-------------------------------NR-NESIWDQVLEP-
Dd FORC                   TKSPITPSKRMKPLHWTRILNSQF-------------------------------EG-KKTIWNSYLPE-
Md FHOD1                  DGPILPPKRKTVKLFWRELKLGQGLKGRGR-------------------------FGPNPTLWASLEPV-
Md FHOD3                  GQPAFTKKKKTIRLFWNEVRPFEWQCKNK--------------------------RC-REFLWSKLEPI-
Cg LOC105331928           PGANLKKVKKTIKLHWKTVQPEAPHPS----------------------------TK-GETIWKDVINV-
Aqu 1.225180              PGLPGKSKKEVKQLRWRKQNIHVPST-----------------------------KK-YGSFWKGLETV-
Md FMN2                   RKQAIEPCRPMKPLYWTRIQLHNRRD-----------------------------SS-TSLIWEKIEEP-
Md FMN1                   RKPAIEPSCPMKPLYWTRIQISGGSQ-----------------------------ST-TPTLWDSLEEP-
Cg LOC105332220           LKPIIQTKSPMKPLFWQRIQVHQIKSKS---------------------------KD-MRLVWEEIDEA-
Cg LOC105320770           NKPLVRPTVRMKALDWNRIILQRPGDEPDRN------------------------PT-TSTIWHSMLEP-
Aqu LOC105316931          TLLRSPKGPSFKPLFWKKVVP----------------------------------SS-NKTIWQQVSEQ-
Mb MONBRDRAFT_6002        RKPVIQPEKKMRPLFWNRILLDPAMLATASTPMPPAPVLGEASNVKPDSTMVEANED-DGCLWVKLEET-
Mb MONBRDRAFT_26231       YKPAVEPSGPCKRLAWNKLNAR---------------------------------QI-ERSIWAVIDGQ-
Aqu 1.220931              MARSYTPSKSMKKLNWQKIPQHLA-------------------------------TR-SGTLWEVSTNL-
Aqu 1.222130              IARAHKPAKQMKKVNWEKLNRNTA-------------------------------VK-TGTLWHHSASS-
Cg LOC105336275           TMWTPTPKHKMKTFNWTKVPSHTI-------------------------------SS-HENVWKEILDM-
Cg LOC105346839           PISTPEPHCKLRHITWNKIPNVA--------------------------------FH-KESVWGDVLKM-
Cg LOC105346870           APTSPKPKIKMKVVNWTKVPPRTI-------------------------------SS-FENVWKEVENL-
Md INF2                   HRKVNPPTLRMKKLNWQKLPSNVV-------------------------------RD-SHSMWASVSSL-
Dd FORA                   RKEVPVPALKMKGLQWVSLNDK---------------------------------KI-QGTIFSKFNLD-
Aqu LOC105315748          KARQMKPSVKMKRVNWKKVPEKVA-------------------------------RD-SKALWHIEDSI-
Md FHDC1                  GHGHLSKKKKMRNFFWKTIPEEQV-------------------------------RG-KTNIWTIAERQ-
Cg LOC105346876           RPPLPPPSKKMKNVPWVKIADETID------------------------------RY-KGCLWALSAEM-
Dd FORJ                   KVKEEQPSVPMKQLFWSKVPVA---------------------------------KT-KKTIWENKSDK-
Cg LOC105327750           ----------MRTLQWSKISASKVM------------------------------SG-KPNIWQSVGKR-
Dd FORB                   PKKSSVPSVKMVGLQWKKVNNN---------------------------------VI-ENSIWMNVKDY-
Dd FORD                   QLCSRPPSIKMKSYQWTRYRTR---------------------------------NV-TNTFWKNVNLT-
Dd FORE                   PPKVPKPSHPLKAYQWVKLAPV---------------------------------KV-NDSLFDKLGPM-
Dd FORF                   KFTVSKPTTKVKQFQWTKIPNK---------------------------------KL-GETIFTNLGTI-
Dd FORH                   AKPIIKPSVKMRNFNWITIPAL---------------------------------KV-QGTFWDKLDET-
Dd FORI                   GGQLTPLQKKMRQLHWNAIPRE---------------------------------KL-KETFWDNLSPV-

                          ---------+---------+---------+---------+---------+---------+---------+
                                   80        90        100       110       120       130       140
                          ---------+---------+---------+---------+---------+---------+---------+
Md DIAPH2                 ----------------KFENPDLFAKLALTFATQMKV--------------------KKNIDVSEEKKVA
Md DIAPH1                 ----------------RFEDNELFAKLTLTFSAQTKT-----------------SKAKKDQEGGEEKKSV
Md DIAPH3                 ----------------KYENTDLLCKLENTFCCQRKE---------------------KKEEEDFAEKRT
Cg LOC105331485           ----------------KFEDQNLFEGLLENFAVATKE----------------------KKKDMNQQEVE
Cg LOC105340901           ----------------RFEDDFIFQSLVENFSVKKPV---------------------KKDAQVEVANEK
Aqu 1.221683              ----------------QFESLELFQDIEKTFGTGKAR-----------------------GVEVSAGPKL
Md LOC100617300           ------------SDYDKLNDMVKYLDLELHFGTQKPA--------------------------KPTLAPE
Cg LOC105334784           ----------------DLDDVIKYLELENHFSVQNKK-------------------------------TK
Aqu 1.225685              ------------------EEVLKYSELDDQFSSQTPK-----------------------------RAAN
Mb MONBRDRAFT_24127       -----------------VDKQLPFDRLEELFAVNNRR-----------------------GAGKPEKTVT
Spu SPPG_03524            TKLDDNEEPNSSDLEKIAEKLGVFREAETLFALKSGK-------------------MRNTAGGDVDGSVP
Um UM04141                ---------------ADEEALVKTLQQEGLFEEMEED-------------------FKAKQPRQKDKIEL
Spu SPPG_03515            ----------AYRGPVIKEVFFDEKELVELFAKEEAP------------------------PRPKPQPKK
Um UM01141                ----------------TVDVIGEIDRIDELFAVGSKP------------------------IAAIPETKQ
Spu SPPG_01270            -------------GVHKKLKDDVYKEFEDLFAAKESK-------------------LGKSDKEAGMAGSH
Md DAAM1                  ----------------KVFKNLDLEDLERTFSAYQRQ-----------QDFFINSNSKQKETDAIDDTLS
Md DAAM2                  ----------------RVFQVLDLEDLEKMFSAYQRH---------------------QKEMGSTEDLYL
Cg LOC105341767           ----------------KLYKQLDLEDFEHTFSAYQKQ---------------------QNNDGEDTEGST
Mb MONBRDRAFT_8965        ----------------PVYQSLDLPAFEEMFAAAQPL---------------------SSTQDGDKGGGK
Aqu 1.221952_1.201856     ----------------DVYKEINVDDLEKTFKQMPRE-------------------------RLGSLSAG
Md FMNL2                  ----------------RILEDLNVDEFEEIFKTKAQG---------------------PAIDLTSSKQKI
Md FMNL1                  ----------------KVLQELDMSDFEEQFKTKSQG---------------------PSLDLNALKVKT
Cg LOC105326194           ----------------KLLNVIDFFQFEEVFKLGAGL----------------------IGTDDVKGETM
Aqu 1.227499              ----------------KILNSLDFSSFEEKFKLVSGG-------LSGTTVRTKGSPSSQAKGAVTSSLGG
Mb MONBRDRAFT_34498       ----------------KVLDEVDFSSFTEAFRLDTQG---------------GDGASRDSHANNVVTTLR
Cg LOC105322386           ----------------RVLQEIELFELEESFKIGQEQ------------------------KQDCPKPLR
Aqu 1.229339              ----------------HVIEEIDFSEFETLFQVPRFK----------------------------SKEVK
Mb MONBRDRAFT_31999       ----------------AILATFDFAEFESAFRVKEGK------------------------GIDELRKKA
Mb MONBRDRAFT_29277       -----------------GDHKVDQDRIEELFAADETK------------------------------VIK
Md LOC103097295           ------------------KRKIDVTRLYDQFHTLNTP-----------------------------VMLN
Aq LOC100641843           ----------------DKTNSLDLPKLETMFCKTERN---------------------------------
Cg LOC105340863           ------------------KNDINKDLIMEHFSIVEEN---------------------------QPTKTA
Spu SPPG_06651_SPPG_06650 ------------VGVGEDGVQLDVQRFEGLFCIVPGT----------------------DRDNPSKTKPK
Mb MONBRDRAFT_25412       --------------AHQDAIQVDVEAFESLFCQTAEE-----------------HAAGLERERERKAKAA
Dd FORG                   --------------------TFDSKDFENLFCAKKKA------------------VDSSLSTNPSSTTGK
Dd FORC                   -------------------VTFEEELFVDLFSLYTER-----------IVSFSGSPVGSGTSISGGGPIK
Md FHOD1                  --------------------TLDTAKLEHLFETRAKE-------------------------VMSNKK-A
Md FHOD3                  --------------------KVDTSKLEHLFESKSKE-------------------------LSVTKKTA
Cg LOC105331928           --------------------KVDPDKLEHLFETRSSE------------------------INKKDVRQE
Aqu 1.225180              --------------------EVPQAKFLELFTQVEQI---------------------------KKADSG
Md FMN2                   --------------------SIDCHEFEELFSKTAVK---------------------ERKKPISDTITK
Md FMN1                   -------------------DIQDPSEFEYLFSKDTIQ---------------------QKKKPLSESFEK
Cg LOC105332220           --------------------TIDMDEVDKLFCKPPSE----------------------ASQKASKTRAK
Cg LOC105320770           --------------------KIDNEEVERLFRQQDGT------------------TSNGVSLYSDVIAQR
Aqu LOC105316931          ----------------QKHVNFNEEVFQKLFQKKADP--------------------------TVRRSRS
Mb MONBRDRAFT_6002        --------------------PFDTNEFEATFSQKPSA-------------------TRKTQEAEDNGQQG
Mb MONBRDRAFT_26231       ---------------SDMRLDLHYSELQDEFKAKEAK------------------------SLNRTTTNK
Aqu 1.220931              --------------SLQPKVNIKFDELEELFARKGVM-----------------------NQRSMDTTTP
Aqu 1.222130              -------------PDIAPKIKVLTHEVEELFSRQEVV-------------------KKKKGGDEPDGGAE
Cg LOC105336275           ----------------QDHISVKYEALEQLFCQKQIM-------------------------KAKENEKK
Cg LOC105346839           ----------------TDKIKVDYSELERLFADKERV-----------SVKQELQVDQKKTLMKRLSSSN
Cg LOC105346870           --------------PEAERIAVDYETLEKLFCRKLIA---------------------------KAQNKP
Md INF2                   ---------------SNETMEPDYSSIEQRFCFPITK-----------------------PKEKE-AAP-
Dd FORA                   ---------------TSKDINLDYKDIEGVFAAKVIE----------------------------KKEST
Aqu LOC105315748          --------------KFPFDVDIIKESVEKFFHNEFKT------------------------------ITL
Md FHDC1                  ----------------SQKYQIDTKTIEELFGQQEDT-------------------KSFVSRRGGTLNAS
Cg LOC105346876           -----------------KGAAPDFGQLEAMFHQGEHQ---------------------------------
Dd FORJ                   -------------------FELDKIQIEQLFCQKKPA-----------------------NGKGSPKDGI
Cg LOC105327750           --------------LNGLAKEMDFNQMEDLFSISAPP-------------------DNSEKVIGGNLSER
Dd FORB                   ------------------NLNDQFKQLEELFQVKKPT----------ATTPTAPVGGASNVAVGGGSGSK
Dd FORD                   ----------------KYNDCLPHEQIEGLFGAAIFE-----------------------------KKEK
Dd FORE                   -----------------NDINLPWNQIEEEFAAKVIV----------------------------REKKA
Dd FORF                   -----------------KTDWLNVGEIENLFFAPEAN--------------------SQKKLEASDKKST
Dd FORH                   ----------------SFIQSLDKVELESLFSAKAPT---------------------------VKVESK
Dd FORI                   -----------------KGNDNDQTLVESWFSLSPMAKEKMSKENLNNSNNNNNNNSNNNGEEQSLSDSG

                          ---------+---------+---------+---------+---------+---------+---------+
                                   150       160       170       180       190       200       210
                          ---------+---------+---------+---------+---------+---------+---------+
Md DIAPH2                 PKKKVKELRILDGKTAQNLSIFLGSYR---MSYEDIK-NIILEVNEDM---LSESLIHNLVK-NLPEQKE
Md DIAPH1                 QKKKVKELKVLDSKTAQNLSIFLGSFR---MPYQEIK-TVILEVNETV---LTESMVQNLIK-QMPEPEQ
Md DIAPH3                 IKKRIKELKILDSKIAQNLSIFLGSFR---VPYEEIK-IMILEVDETQ---LAESMIQNLIK-HLPDQEQ
Cg LOC105331485           IKKKAKELKVLDPKSAQNLSILLGSIK---VPFSEIK-RRILEVDEEN---LNTAIIEQLLR-YMPEPEQ
Cg LOC105340901           KGKKVKDLRVLDPKSAMNLSMLLGSLK---TPYKEIR-RRILEVDAEH---LTTGMLEQLIK-YLPEPEH
Aqu 1.221683              KLPKIKELKVLDAKSAQNISLLLGNLR---MPYKDVR-DLVLSVDDK----ITEQMLEQLLK-YMPKKEE
Md LOC100617300           PFKKKDVVEILSHKKAYNTSILIAHLK---LSPPELR-QILMNMDSER---LEPSHLKQLLL-YAPDTEE
Cg LOC105334784           VPEKRNEIYILNPKKAYNISILLGHLR---LSVEDMK-QALYEMDEEI---LTPELLKQLVA-FAPSKSE
Aqu 1.225685              STKSIDQLKVLDPRKAYNISILLGHLR---VSYDDVR-RAVFSCNTHL---LSIERLQQMEK-YAPDKKE
Mb MONBRDRAFT_24127       AEPKVQIMSCLDAKKAQSVSITMASAR---LNADQLR-DALLVLDTDI---LSETTASTLNA-AMPDNNE
Spu SPPG_03524            NTPIVQHVELIDGKKAQNIMIFLAKLK--KYNLEELR-DAILGADQTI---ITETVAKHMIE-HLPTRDE
Um UM04141                KTHLSLQTRQGIEMVLKRVKSSLTESK---QASPEEVAHHIINCNEAV---LDQSFLTELLR-HYPESET
Spu SPPG_03515            EAAVKKVITLIDSRRAQNIAIMLGGLR---LQYPEIR-NAIIEIDDSI---LSVERLHALRM-WAPTDEE
Um UM01141                TGRKANPTTLLDLTRAQNVSIVLTRIK---LPFPELR-TALLQCDESK---LSLDNLKSIRS-CLPTAEE
Spu SPPG_01270            ESVAAKEISFLDGKRSQGCNIVLKAIK---LDAQTIK-RAINTVDTKT---LNRDALNELMK-FIPQDEE
Md DAAM1                  SRHKVKELSVIDGRRAQNCNILLSRLK---LSNDEIK-RAILTMDEQED--LPKDMLEQLLK-FVPEKSD
Md DAAM2                  TTRKVKELSVIDGRRAQNCIILLSKLK---LSNEEIR-RAVLKMDEEED--LAKDMLEQLLK-FIPEKSD
Cg LOC105341767           KSKANKELSVIDGRRAQNCTILLSKLK---MTNQEVI-TAILTMDSKED--LPKDMLEQLLK-FVPTSEE
Mb MONBRDRAFT_8965        EERKPKEISLVDGRRAQNCSILLTRLK---MSPQALR-HVVMSMDAEQR--ISTDLVEQMLK-YIPTSEE
Aqu 1.221952_1.201856     RVDKLREKTFINNKRAQNCSILLTRLK---MSDTEIR-HTVLTMDPTNK--LDKDMVEQLLK-YVPTKEE
Md FMNL2                  TQKGSNKVTLLEANRAKNLAITLRKAG---KTADEIC-KAIHIFDLKT---LPVDFVECLMR-FLPTENE
Md FMNL1                  TQKAPSKVTLIEANRAKNLAITLRKGN---LSTDRIC-EAIETYDLQA---LSLDFLELLTR-FLPTEYE
Cg LOC105326194           KKKKAESVSLMEPNRLRNVAITRRKLV---LNNDEVC-RAINFIDLKT---LSLDMTDILLT-ILPNEAE
Aqu 1.227499              AAGRSLEASLLEPKRLQNVAIARRKVS---APTDTIK-QQIYGMDLEL---FSVEMAEILIK-VLPNDDE
Mb MONBRDRAFT_34498       RKATHGPDTVLDLNRARNLAIAQRRVG---TDVDAVI-AGINRLDLKV---VTAEKAELLRSEYMASDEE
Cg LOC105322386           EKSRKSKIRFMEPSRAKNLSILQKKIG---RSPLVIK-EYIEEYDVDA---LLSDNAELLLK-FIPTETE
Aqu 1.229339              TQPVKKQVELFDSKRTRGILFAKRRVR---KEPEVIS-EMISNVDLDG---LITEHCELLIS-IVPQESE
Mb MONBRDRAFT_31999       GKRHQESITVLEANRAHNCVITTRRVG---MSSEDLR-ATVLSTDLTL---LPAEHAELLLN-YVPSPEE
Mb MONBRDRAFT_29277       KKKTEQPKTLLDAKRGQNLGIFMRGFK-IPLHDLDVR-LNILPPSEDC---LTVEYIVALRK-LAPTPEE
Md LOC103097295           NDLLGKQHLLLDHKVAHNFSIFLRHFH-FKPKELQGR-LYVLQEETGG---LAYEHIITLRR-YVPTIKD
Aq LOC100641843           -----------EAQVAAKQGIFLAGFQ----IHNDTI-ERELNKIEGG---LETEHIVALKR-FQPSVED
Cg LOC105340863           EQTFAGTKLLLDATRARNLGIILTGLK--AEGARHIR-EVINSVTEDEF--FPAEKLTTIRR-YQPTSDD
Spu SPPG_06651_SPPG_06650 MVQRAQFTNLLDLRRANNVSIGLSRFTRRGLGTLEIV-QAVRTMDVET---LSADDLTMVQK-LLPTPEE
Mb MONBRDRAFT_25412       ALKKQSSLNILDSNRSRNVSIVLRRFL-KFVFTVDAL-LESILTLDAE---WTADELEMFKK-ALPKPEE
Dd FORG                   EGEKVKLVSLVDIKKSNSIAFMLAKIP----TAEGLK-KAIDTVDNSI---LGKEIIKTLIT-NVPTEQD
Dd FORC                   SKPIQKVISVLSQKRSNAIIVMCGKLP----SDDILI-RAIRNLDSNK---LSLDGVSSIISANFPTSEE
Md FHOD1                  AEGRRTMTTVLDPKRSNAINIGLTALP----PVHVIK-AALLGFDEFA---VSKDGIEKLLM-MMPTEEE
Md FHOD3                  ADGKRQEIIVLDSKRSNAINIGLTVLP----PPRTIK-IAILNFDEYA---LNKEGIEKILT-MIPTEEE
Cg LOC105331928           T-TGKKEITVLDAKRSNAINIGLTVLP----PPRTIK-AAILKMDNAI---MNREGIEKILTGMIPTAEE
Aqu 1.225180              ELKKEKCITVLSNTRAQNIQIEVKRLP----AARHIR-NAILNMDKMF---FNKEMIEKLLK-LMPTEEE
Md FMN2                   -TKTKQVVKLLSNKRSQAVGILMSSLH---LDMKDIQ-HAVVNLDNSV---VDLETLQALYE-NRAQSDE
Md FMN1                   KTKVKKIVKLLDGKRSQTVGILISSLH---LEMKDIQ-QAIFNVDDSV---VDLETLEALYE-NRAQKDE
Cg LOC105332220           -SPAKQVAKVLSPKRSQLVGILLSSLR---VDVSDIE-HAILSCDSSC---IDMERLKAIYD-NRADDEE
Cg LOC105320770           GKTKHQLVTILEREKSGRLAFTMKALP---HPVSRLT-HAITSLEVSP---INTDRFAELME-LFGAGSD
Aqu LOC105316931          LSPGRSPCRVLNDKRFQALQILMKNIS--LDEVYKIM-ESCKNLKKCS---LDIDTLARVTN-MITSNEL
Mb MONBRDRAFT_6002        KPKAARTFTALDGKRAQAVGILRGSIK---LDPAAIG-SALYAMDENQ---CKLEKIKSLYE-NRATAEE
Mb MONBRDRAFT_26231       ESTEPAKISLLDSKRSLAINIILQTIH---IDQAKLF-DELKNGDGNSSV-LDEPVVRGLHK-TLPTPEE
Aqu 1.220931              LKPSPSVVSLLDTKASLNVSIFLKQFK---LDNTSIV-DIIKDGQYTK---ISIEQLNALAK-LLPSKTT
Aqu 1.222130              GAKKQTVINLLDQKTSLNINIFLKQFK---MPNAQLV-GYISDGDNSK---ISIDQLKALLK-LLPDKNL
Cg LOC105336275           KVKPPSEILLLDTKRSMNVNIFLKQFK---CSHSEII-SMIESGDMNT---IGSERLRGLQK-ILPETDE
Cg LOC105346839           EAGQRFNVTLLDPKKSMNVNIFLKQFR---KSIEVII-DLLRAGDPRA---FGVEKLKGLSK-VLPQTDE
Cg LOC105346870           KVKPPKEILLLDPKRSMNTNIFLKQFK---ESHSEIV-AMIKEGDIDK---IGPERLRGLQK-ILPVEDE
Md INF2                   VKKEPKEITFLDAKKSLNLNIFLKQFK---CPNEEIT-DMIRRGDRTR---FDVEVLKQLLK-LLPEKHE
Dd FORA                   APKKTGPVSIIDPKTSQNLSIFLSQFK--GKSYDDIC-GAISKGDETV---FQPNHIDALIG-FLPSEDD
Aqu LOC105315748          EEKDGPKQVELDQQTQMNVSIILNDFK--SISTILIC-EMIEVGLSHPQQKLAAHHFDTIEK-ALTKKEA
Md FHDC1                  FKEAKEEVSVLDAKRCMNIGIFLKQFK---KSPQSIV-EDIHQGNGEH---YGSETLREFLK-LLPESEE
Cg LOC105346876           -YEEVNEIVLLNSTTRQNINLFLSRME---IGPEKLI-ESLEKGNPEV---ISLPTLQYLMK-VLPDAEE
Dd FORJ                   EKEKEEKLELLDPRRSYAVSILISKYK---LTPIWVI-DCLTSMDDKK---LSKDMVRVLLH-IVATNEE
Cg LOC105327750           RKREMTEINLLEGKRSLNINISLRQFR---MSNEEII-QLLREGPSEK---IGAEKLRGLLK-IMPYSDE
Dd FORB                   SIVSTPTISILDPKRSQAIMIMLSRFK---ISFPDLS-KAITNLDESK---LNLEDAKSLLK-FVPSSEE
Dd FORD                   ELKKGSEVTVIDTKRAQNIGILLSRFK---NVTHDAIYDAIYSLDESI---LDLETINQFIK-YIPSKEE
Dd FORE                   IVKPKGPTQVIDPKLGQNISIFLSQFK---GVEPKQLITYIQSMDESK---MSRDQVKQISK-LLPSRED
Dd FORF                   SSTKPGTVSVIDPKKSQNLAIYLSKFK---CPLEEIK-TALYTLDEDI---FTMESLKALEQ-YLPTDED
Dd FORH                   QLTRKVVVTVIDMKKANNCAIMLQHFK---IPNEQLK-KMQIMLDEKH---FSQENAIYLLQ-FAPTKED
Dd FORI                   NTIVISKIIILDLRRSNNICILLSQFK---LSYGAIK-EAILCFEDGK---LSVEQLIALDA-MLPISEE

                          ---------+---------+---------+---------+---------+---------+---------+
                                   220       230       240       250       260       270       280
                          ---------+---------+---------+---------+---------+---------+---------+
Md DIAPH2                 L-STLAQL--------KNEYDDLCEPEQFGVVM----------------SSVKMLRPRLHSILFKLTFEE
Md DIAPH1                 L-KMLSEL--------KDEYDDLAESEQFGVVM----------------GAVPRLRPRLNAILFKLQFNE
Md DIAPH3                 L-NSLSKL--------KNEYNNLCEPEQFAVVM----------------STVKRLRPRLSAILFKLQFEE
Cg LOC105331485           M-KQIASL--------KDQYQDLADPEQFAVEM----------------SSIKRIHPRLKSMLFKMSFPE
Cg LOC105340901           I-KELGAL--------KEEYDDLAEAEQFIATI----------------SDIKRIKPRLQSILFKMTFSE
Aqu 1.221683              V-EQLSTF--------RSKIQDLSEAEQFIVVM----------------SDVKRLEERLECMLFKVRFSE
Md LOC100617300           E-KRYQGY--------RDTPSQLSEPDQFVLQM----------------LSVPEYKTRLRSLYFKTTLQE
Cg LOC105334784           M-ERFNSF--------DGDLDELSKPDLFAYEM----------------SRVPGYEQRLKALLFKGNFNE
Aqu 1.225685              C-SEYKEY--------YEDMSKLGPADQFSCIN----------------GPPHQYLAINSQCRKTGQQDQ
Mb MONBRDRAFT_24127       L-EALKAAA-------DNDSSKIHPADQYWIRV----------------MDLPQLQSRFRLVMLLHSFKD
Spu SPPG_03524            I-AVLKDY--------REEGRPLRQAEAFLKEL----------------LKIDRYEERLRALQFSGGFPE
Um UM04141                K-GQLGEYRNAS----DEELRLLHPADRLVVLL----------------MTVPHLKEKVKGLLYMTKYKE
Spu SPPG_03515            C-DIVRGY--------EGDIEDLGNAEKYIREV----------------MDIPRLAYRLESMRFRKRFAE
Um UM01141                L-SLVRDY--------DGDISALSKADQFFHEV----------------LGIPRLAERLGCMIYMRKFEL
Spu SPPG_01270            L-RMMQEY--------ADQKDSLASAERFLYEV----------------SEITLYESKLKALHFKTSFSE
Md DAAM1                  I-DLLEEH--------KHELDRMAKADRFLFEM----------------SRINHYQQRLQSLYFKKKFAE
Md DAAM2                  V-DLLEEH--------KHEIDRMARADRFLYEM----------------SRIDHYQQRLQALFFKKKFQE
Cg LOC105341767           T-QMLMEY--------SKEIDSMARADRFLYEA----------------SRINHYEGRLSALCFKKKFPE
Mb MONBRDRAFT_8965        I-AQLTPF--------QDKAFMFAQADRFLWEM----------------HRVPRYEQRLKCLAYIRRYHE
Aqu 1.221952_1.201856     I-ETLREN--------LSEFDSFSRADKFMLEM----------------SNVPRYDKRLKALSFTKTFND
Md FMNL2                  V-KVLRLYERE-----RKPLENLSDEDRFMMQF----------------SKIERLMQKMTIMAFIGNFSE
Md FMNL1                  L-SLIGRYEKE-----QKPVEELSDEDRFMLRF----------------SRIPRLSERMATLAFLGNFPD
Cg LOC105326194           M-KAYKQYEKE-----RRPLDRLSDEDRFMLQL----------------SKIERLSQKLHIMSFIGNFNE
Aqu 1.227499              V-KKFQEYLKD-----KKDPKLLPPDDKFLFDL----------------YNIERLKPRLQVIIFMGNLDD
Mb MONBRDRAFT_34498       M-SMLTER--------HDSGKPMAEVDVFLYHL----------------NRVPRLRQKLMLLSYLDSCDE
Cg LOC105322386           M-RTIMEL--------DFQLEDLDEAEQMLVQL----------------MSIARLEDRLRLMIFMDSFPR
Aqu 1.229339              R-ETLAKN--------ASDYETFGEAEQFLYQL----------------AKIPRLEERLGVMSFMGGFDE
Mb MONBRDRAFT_31999       V-AALEKH--------THHRERLAEAERFMLET----------------LNVDRFESRLRVMAYIGYFDE
Mb MONBRDRAFT_29277       F-ESYKRY--------PGDKSQLSDIDQFLLKL----------------MEIPNLKPRLDLLLTIHEFPL
Md LOC103097295           I-EMYQSY--------QGSPSELHLVDQFMLEM----------------CKIPHLGQRLELLLMIREFPG
Aq LOC100641843           K-EMYKNY--------KGDKTSLQSTDQFLIKL----------------CNIELLDTRLDLLFTITEFPA
Cg LOC105340863           I-ELFKLY--------SDKKSTLDPVDRFMCEL----------------CEIEYIGTRLDLILLLWDFPR
Spu SPPG_06651_SPPG_06650 R-LMLHTHLSSPP---KPDAPPLAPAEQFMIEM----------------MQTPDITEMVTASLLNASADH
Mb MONBRDRAFT_25412       I-ELLRLF--------KGDPSELPEPERFHMAV---------------LERNVDMAAMVDAFMVRLEFFE
Dd FORG                   Y-QLIKGS--------EIHESKLDKPERWILEI----------------YGFPMMKERLVAWLFQLEYQE
Dd FORC                   L-ASIHEL--------HSNEVILDKPERWCLMI----------------DGFPMIKHRLRCWEFMLKIED
Md FHOD1                  K-QKIQEAQL------ANPGIPLGPAENFLLTL----------------ASIGGLAARLQLWAFKLDYDT
Md FHOD3                  K-QKIQEAQM------ANPDLPLGSAEQFLLTL----------------SSISELSARLQLWAFKMDYEV
Cg LOC105331928           K-TNILEAQM------ANPDIPLGTAEQFLLTL----------------SSISELHARLSLWLFKLDYET
Aqu 1.225180              R-TQIQEKHA------ERPDLPLGIAEDFLYTL----------------SSVSELEARLSLWKFEYAFQS
Md FMN2                   L-EKIEKHGRSCKE--KENAKSLDKPEQFLYEL----------------SLIPNFSERVFCILFQSTFSE
Md FMN1                   L-IKIRKHYETSK---EEELKLLDKPEQFLYEL----------------AQIPNFAERAQCIIFRSVFSE
Cg LOC105332220           M-KKLKKHVD------KNPDVMLDKPDQFLFEL----------------NQVPDFAERIFCLLFQESFQE
Cg LOC105320770           V-DKINAYVK------RKGPGNLDHPEYLLYEL----------------SKMEHFRERVDFLRFRYRAQW
Aqu LOC105316931          K--KLR----------SCPADCLEQPERFLLKL----------------FAIENFYEKVTCLQHHSHFQE
Mb MONBRDRAFT_6002        L-DLIKSHINGP----DAEKVPLAPADEFLLRV----------------SEIDHFALRAECWLFRANFAE
Mb MONBRDRAFT_26231       Q-AALQSY--------DGDVAQLAPAEQYLIQLIKASLKDVWLMLTDVSSAIPDFQLHIEARILMFDIED
Aqu 1.220931              V-ELLKSF--------DGQRSLLGTPEDFFLQL----------------LQVKSYTLRIEAMKVRLEYSE
Aqu 1.222130              V-DQLKSF--------NGDKSLLGAGEDFFMRL----------IALKQLANQVIYPVRIEAMQIKLEFAD
Cg LOC105336275           V-NLVKGF--------EGDKEKLGNAEKFFSVF----------------IQLPAFKIRIDGLVLKDEFRL
Cg LOC105346839           I-ELIQHY--------DGSIGKLGEAEKFYHYL----------------IQLPNFQFRIEAMILKGDFNA
Cg LOC105346870           V-TMLKEF--------DGDKEKLGNAEKFYVEL----------------IQLQAFDTRINGLVLKDEFKQ
Md INF2                   M-ENLKSF--------QEEKAKLASADQFYLLL----------------LNVPSYQLRIECMLLCEETVI
Dd FORA                   I-NNINEFLRE-----EKDITKLGPPEQFSMKI----------------HSVPQVKARLQAMKFKYAYES
Aqu LOC105315748          --QTLSEF--------DGEEESLGKSERFIYRI----------------SQIPWCLFRVKVMKFQLTFDE
Md FHDC1                  V-KKLKTF--------SGDAAKLSLADSFIYLL----------------IQVPNYSLRIEAMVLKKEFLP
Cg LOC105346876           I-RMLQKY--------EGRRLQLGMPEQFVLLL----------------ADIPDYLVLIEGHLTKAESTA
Dd FORJ                   E-EQFKKY--------EGDKSQLSDVDQFIIET----------------LKVPKIRQRLECIEYKIQFES
Cg LOC105327750           I-ELLRSY--------EGDREKLGSAEKFMLCL----------------MDLPHYRIRIEGMLIKEEFTN
Dd FORB                   I-ELLK----------EEDPSCFGKPEQFLWEL----------------SKINRISEKLECFIFKQKLST
Dd FORD                   I-DCIIAFKQQQEQLPEEERMKLGKSEIFIDKI----------------STIPRLEQRIQALHFKLNFPD
Dd FORE                   L-AALKEFLQ------AEDRSKLSIADQYCIDI----------------GAFPFASEKISMFLLKSELKS
Dd FORF                   M-EAIKDYLKK-----DGELKMLTKAEHFLLEM----------------DSVSSLAERVKSFYLKILFPD
Dd FORH                   I-EAIKEY--------QGDQMQLGAAEQYMLTV----------------MDIPKLDSRLKAFIFKQKFEG
Dd FORI                   EYQSLSSAN-------YQSIEQLGNAERFLIEM----------------MSIQHLQQRVQTYLFKLEVCS

                          ---------+---------+---------+---------+---------+---------+---------+
                                   290       300       310       320       330       340       350
                          ---------+---------+---------+---------+---------+---------+---------+
Md DIAPH2                 HVNNIKPGIMAVTLACEETKKSES---FNRLLELVLLVGNYMN---SGS-RNAQSLGFNINF--------
Md DIAPH1                 QVENIKPEIVSVTAACEEVRKSEN---FSSLLEITLLVGNFMN---AGS-RNAGAFGFNISF--------
Md DIAPH3                 QVNSLKPDILAVSAACEEIKKSKS---FSKLLELVLLMGNYMN---AGS-RNAQTFGFNLSS--------
Cg LOC105331485           MVQDIKPDLVAAKEALEEIKTSSK---FANVLELILLMGNILN---TGS-RNAQSIGFDISF--------
Cg LOC105340901           VVDGIKPDLMAATVALEEIKTNTK---FARILELILLVGNYLN---SGS-RNAQSLGFDISF--------
Aqu 1.221683              ELEELKPMVNSVTQACREVKNSKK---FSQLLELVLLMGNYMN---TGS-RNAQSFGFDLSY--------
Md LOC100617300           KTEEIKGSYECVHQASLELKNSKK---LAKILEFVLAMGNYLN---NGQPKTNKTTGFKINF--------
Cg LOC105334784           KITEMKENLQHIRKASKELRHSRK---LAKLLELILAMGNYMN---KGNQRVGEAIGFKISF--------
Aqu 1.225685              ALTYPHNDLNSIILASQELCENRK---LKKIFELVLSIGNYMN-------VGYKAEGFRIHF--------
Mb MONBRDRAFT_24127       QVEEIREPAQRLLRGSKLLRHNQS---FQHLLDVVLAFGNYMN----ASNNAPWADGFQLTF--------
Spu SPPG_03524            RHAAIEQDISVCSSALTALQTSEA---WTGLLEFILTIGNYLN----SGSFIGQVHGFRIGS--------
Um UM04141                TFDLIKSGMVKVRDASEGLMKAKA---FARLLSLILMMGNYLN----STGVQGGAFGFKITS--------
Spu SPPG_03515            EVEEVVPDMETVLLACEQLKNSKR---LRKLLETVLVVGNYLN----GTSFRGDAHGFKLEA--------
Um UM01141                ELEELKPDLRILKHAVDEINASSK---FKAVLGTVLTVGNVLN----AATFRGEAAGFQLSD--------
Spu SPPG_01270            LQDDAEALIAWLTSASEEVVSSKK---FKELLQIILALGNYMN-----TGQRGGAYGFKLNS--------
Md DAAM1                  RVAEVKPKVEAIRIGSEEVLKSTA---LRQLLEVVLAFGNYMN-----KGQRGNAFGFKLSS--------
Md DAAM2                  RLAETKPKVEALLLASRELTRSRQ---LKRLLEVVLAIGNYMN-----KGQRGGAYGFRVSS--------
Cg LOC105341767           KMSDIRPKVEAIKGASSELMKSRN---LRQILEIILALGNFMN-----RGQRGNASGFRISS--------
Mb MONBRDRAFT_8965        RIDSLQPEIEAVQQASQQVVASKG---LESILALWLALGNYMN-----RGARGKAHAFKLDS--------
Aqu 1.221952_1.201856     RITEIRPAIEDITSSCHELLMSDK---LRKLLEVILAFGNIMN-----RGLRGNAFGFKLSS--------
Md FMNL2                  SIQMLTPQLHAIIAASVSIKSSQK---LKKILEIILALGNYMN-----SSKRGAVYGFKLQS--------
Md FMNL1                  TAQMLMPQLNAIIAASMSIKSSDK---LRNILEIVLAFGNYMN-----SSKRGAAYGFRLQS--------
Cg LOC105326194           NVHHLAPQVNAIIAASMSLRSSTK---VRKILEIILAIGNYMN-----SAKRGAVYGFKLQS--------
Aqu 1.227499              DLQLAAPQIDAVIAASKSVLNSEN---FKKIVEVILAFGNYIN-----SSKRGGVYGFKFQS--------
Mb MONBRDRAFT_34498       VLHSLSPAANKLETASRSLVESQR---LRQLLSIVLAFGNYMN-----SQRRGGAYGFKLSV--------
Cg LOC105322386           VADTLLPPIADLMKKSTCLLRCTK---LQKIFEIILAVGNFIN------GNRKQACGFRVSS--------
Aqu 1.229339              ILLQTQPRIDAVLNASLSIHRSSR---LKKVFEVILAFGNYMN-----SSKRGTATGFKLAS--------
Mb MONBRDRAFT_31999       VVLQAMPQIEAVLAASQALQHSTA---FKKLLEIILAFGNYMN-----SAKRGPAYGFKIET--------
Mb MONBRDRAFT_29277       QFEELSPEISLTLNACKQLNGSNK---FKDVLWHILSIGNYIN----GSTPKGGAHGFMLKS--------
Md LOC103097295           YVKDLQPLLNQKIQACQQLKASQM---FVAILEYLLAIGNYLN----EKAGKEKARGFRLSS--------
Aq LOC100641843           EFDSFRPILTLACSACKVLNESKS---FISVMEYVLAMGNYIN----ANTKKGGAYGFKLSS--------
Cg LOC105340863           QLRCTHESLEELSQACSDLKTNTY---LVQLMEYILAVGNVMN-------SSHKTHGFPLTS--------
Spu SPPG_06651_SPPG_06650 EVTEIVSKLDKCITVCEEIKTSEK---LKVLLRSVLELGNLTN--YEYSNGARGGAGFRPWMGKEARALG
Mb MONBRDRAFT_25412       RHDAVASGLATLETACSCLQASTN---LRVVLKLALDLGNLTNYSYAHPSQRRLAHGISTES--------
Dd FORG                   MYNNIIQILEKLQNAIKDTKSSDS---LKKILGIVLVLGNYMN----GGSGRGQADGFTLEI--------
Dd FORC                   SLKSIIESIDTVLLACKELRTSIT---INCLFSLLLQLGNYLN---GGHLYRGQSDGFNLES--------
Md FHOD1                  MEREIAEPLFDLKQGMEQLAQNPT---FRCILATLLAVGNFLN--------NTKSCGFELSY--------
Md FHOD3                  IEKEVAEPLLDLKEGIDQLENNKT---LGFILSTLLAIGNFLN--------GSNAKAFELSY--------
Cg LOC105331928           IESEISEPLCDLKKGVDELKKNKT---FKCILSVILTIGNFLN--------GAQARGFSIEY--------
Aqu 1.225180              SEEEIAESLMDLKGAVEEIRTSNT---LKLVVGALLSIGNVLN--------GQKVEAFELDY--------
Md FMN2                   SICSIRRKLELLQKLCETLKNGSG---VMQVLGLVLAFGNYMN---GGNKTRGQADGFGLDI--------
Md FMN1                   GITSVHRKVEIITRASKGLLDMKS---VKDILALILAFGNYMN---GGNRTRGQADGYSLEI--------
Cg LOC105332220           SISVIDNKLNNLKMTSEMLNNGKS---VRDILGIVLAIGNYMN---GGNRSRGQADGFGIEI--------
Cg LOC105320770           QLFEMDQQLRELHTACDEITNSLS---LKNLLETLLAVGNYLN----GSSQNGQADGFSINI--------
Aqu LOC105316931          NFQPLRQQIHTLDSAYKLLCRPHDK--LCQVLALVLLLGNKMN---ADSSSRSNALGFKLDI--------
Mb MONBRDRAFT_6002        NALDLQERVTALGRACDRLRSCKA---IPTLLGLILALGNYMN----GGTKRGQADGFSLNI--------
Mb MONBRDRAFT_26231       LETEYIENLNTFKAALDALDDSPC---LMKYLTLIREIGNFVN----FGSFAGGAAGFKLQS--------
Aqu 1.220931              RQTELKQVINTLRMAISEVLDSSS---IRDICYVALVTGNVIN----AGGHAGSAFGFTISS--------
Aqu 1.222130              KLHDIKPSIELLTLGVQGKGKREREDALRDICYVALITGNIIN----GGGRAGDAYGFKMSS--------
Cg LOC105336275           TMDSLLPNITAFVSACQHLLENES---FKVFLRYVLHAGNFMN----AGGYAGNAMGFRINS--------
Cg LOC105346839           QLGAIRPNFQVLHTLCRRLFDNHS---LKTFLRYVLHTGNFLN----KGSGSGNALGIRISS--------
Cg LOC105346870           DVSAIRPNIESVVNACQHLLHNES---FEMFLRYVLETGNFMN----AGGYAGDAKGFKISS--------
Md INF2                   ILDMIKPKAEVIRKACESLLTSQR---LPIFCQLILKIGNFLN----YGSHTGDADGFKIST--------
Dd FORA                   KKSDLKVDIDNFKQGTQEIKGSEK---IPKLLEVILILGNFIN----GGTARGNAYGFKLNT--------
Aqu LOC105315748          SIQHLSQLLDLIKLGLDELVKSES---LREVFFTILLIGNIIN----GNNNQGKAFGFTIPS--------
Md FHDC1                  SCSSLWDDMSTLRMATKELMSCEE---LHSILHLVLQAGNIMN----AGGYAGNAVGFKLSS--------
Cg LOC105346876           SLDKLKVSLNSLTNVCKAVLENQQ---FKQFLHFLLCAGNFLN----YGSLQGDAAGIKLSS--------
[truncated: 334,639 more chars]
